# Supplementary material for: Genomic analysis establishes correlation between growth and laryngeal neuropathy in Thoroughbreds
Source: BMC Genomics. 2014 Apr 3;15:259. doi: 10.1186/1471-2164-15-259 (PMC4051171; doi:10.1186/1471-2164-15-259)
Supplement: Additional file 7: Table S2 — P-values resulting from a haplotype association test for withers height. [file 1471-2164-15-259-S7.XLSX]

## Sheet: Sheet1
Additional file 2: P-values resulting from a haplotype association test for withers height.
NSNP	NHAP	CHR	BP1	BP2	SNP1	SNP2	HAPLOTYPE	F	BETA	STAT	P
5	5	3	105829484	105875809	BIEC2_808577	BIEC2_808608	GAAAA	0.256	0.576	44.4	6.29e-11
6	6	3	105829484	105876397	BIEC2_808577	BIEC2_808617	GAAAAG	0.256	0.576	44.4	6.29e-11
6	6	3	105767304	105875809	BIEC2_849774	BIEC2_808608	AGAAAA	0.256	0.57	43.7	8.97e-11
7	6	3	105630163	105875809	BIEC2_849751	BIEC2_808608	GAGAAAA	0.256	0.57	43.7	8.97e-11
7	7	3	105767304	105876397	BIEC2_849774	BIEC2_808617	AGAAAAG	0.256	0.57	43.7	8.97e-11
7	6	3	105829484	105884170	BIEC2_808577	BIEC2-808622	GAAAAGG	0.256	0.57	43.7	8.97e-11
8	7	3	105630163	105876397	BIEC2_849751	BIEC2_808617	GAGAAAAG	0.256	0.57	43.7	8.97e-11
8	7	3	105767304	105884170	BIEC2_849774	BIEC2-808622	AGAAAAGG	0.256	0.57	43.7	8.97e-11
9	7	3	105630163	105884170	BIEC2_849751	BIEC2-808622	GAGAAAAGG	0.256	0.57	43.7	8.97e-11
9	8	3	105829484	105947243	BIEC2_808577	BIEC2_808640	GAAAAGGGG	0.186	0.63	42.2	1.84e-10
7	4	3	105336590	105767304	BIEC2_849694	BIEC2_849774	GAGAGGA	0.182	0.629	41.8	2.23e-10
9	7	3	105363241	105874361	BIEC2_808500	BIEC2_808600	AGAGGAGAA	0.184	0.629	41.8	2.23e-10
8	5	3	105407955	105874361	BIEC2_808516	BIEC2_808600	GAGGAGAA	0.184	0.627	41.7	2.3e-10
9	5	3	105407955	105874840	BIEC2_808516	BIEC2-808606	GAGGAGAAA	0.184	0.627	41.7	2.3e-10
4	4	3	105525925	105767304	BIEC2_808533	BIEC2_849774	AGGA	0.185	0.626	41.4	2.67e-10
5	4	3	105407955	105767304	BIEC2_808516	BIEC2_849774	GAGGA	0.185	0.626	41.4	2.67e-10
8	4	3	105297394	105767304	BIEC2_808489	BIEC2_849774	GGAGAGGA	0.181	0.627	41.3	2.73e-10
3	3	3	105525925	105630163	BIEC2_808533	BIEC2_849751	AGG	0.187	0.623	41.3	2.82e-10
4	3	3	105407955	105630163	BIEC2_808516	BIEC2_849751	GAGG	0.187	0.623	41.3	2.82e-10
6	5	3	105525925	105830625	BIEC2_808533	BIEC2_808579	AGGAGA	0.183	0.627	41.2	2.95e-10
7	5	3	105407955	105830625	BIEC2_808516	BIEC2_808579	GAGGAGA	0.183	0.627	41.2	2.95e-10
8	7	3	105829484	105904688	BIEC2_808577	BIEC2_808625	GAAAAGGG	0.187	0.623	41.1	3e-10
9	8	3	105767304	105904688	BIEC2_849774	BIEC2_808625	AGAAAAGGG	0.187	0.623	41.1	3e-10
7	7	3	105830625	105904688	BIEC2_808579	BIEC2_808625	AAAAGGG	0.187	0.622	41.1	3.07e-10
4	4	3	105363241	105547002	BIEC2_808500	BIEC2_808543	AGAG	0.186	0.622	41.1	3.12e-10
5	4	3	105363241	105630163	BIEC2_808500	BIEC2_849751	AGAGG	0.186	0.622	41.1	3.13e-10
8	6	3	105363241	105830625	BIEC2_808500	BIEC2_808579	AGAGGAGA	0.184	0.625	41.1	3.13e-10
9	9	3	105830625	105997843	BIEC2_808579	BIEC2_808645	AAAAGGGGG	0.186	0.622	41.1	3.13e-10
8	8	3	105830625	105947243	BIEC2_808579	BIEC2_808640	AAAAGGGG	0.186	0.621	41	3.18e-10
5	4	3	105525925	105829484	BIEC2_808533	BIEC2_808577	AGGAG	0.185	0.624	41	3.22e-10
6	4	3	105407955	105829484	BIEC2_808516	BIEC2_808577	GAGGAG	0.185	0.624	41	3.22e-10
4	5	3	105163077	105336590	BIEC2_808466	BIEC2_849694	GAGG	0.184	0.623	40.9	3.36e-10
5	6	3	105131873	105336590	BIEC2_808456	BIEC2_849694	AGAGG	0.184	0.623	40.9	3.36e-10
6	6	3	105074484	105336590	BIEC2_808446	BIEC2_849694	CAGAGG	0.184	0.623	40.9	3.36e-10
2	3	3	105131873	105163077	BIEC2_808456	BIEC2_808466	AG	0.185	0.621	40.9	3.41e-10
2	3	3	105163077	105219978	BIEC2_808466	BIEC2_808473	GA	0.185	0.621	40.9	3.41e-10
3	4	3	105074484	105163077	BIEC2_808446	BIEC2_808466	CAG	0.185	0.621	40.9	3.41e-10
3	4	3	105131873	105219978	BIEC2_808456	BIEC2_808473	AGA	0.185	0.621	40.9	3.41e-10
3	4	3	105163077	105297394	BIEC2_808466	BIEC2_808489	GAG	0.185	0.621	40.9	3.41e-10
4	5	3	105046433	105163077	BIEC2_808442	BIEC2_808466	GCAG	0.185	0.621	40.9	3.41e-10
4	4	3	105074484	105219978	BIEC2_808446	BIEC2_808473	CAGA	0.185	0.621	40.9	3.41e-10
4	5	3	105131873	105297394	BIEC2_808456	BIEC2_808489	AGAG	0.185	0.621	40.9	3.41e-10
5	5	3	105046433	105219978	BIEC2_808442	BIEC2_808473	GCAGA	0.185	0.621	40.9	3.41e-10
5	5	3	105074484	105297394	BIEC2_808446	BIEC2_808489	CAGAG	0.185	0.621	40.9	3.41e-10
3	4	3	105547002	105767304	BIEC2_808543	BIEC2_849774	GGA	0.187	0.621	40.7	3.65e-10
8	4	3	105336590	105829484	BIEC2_849694	BIEC2_808577	GAGAGGAG	0.183	0.621	40.6	3.86e-10
5	5	3	105547002	105830625	BIEC2_808543	BIEC2_808579	GGAGA	0.185	0.621	40.5	4.06e-10
2	3	3	105525925	105547002	BIEC2_808533	BIEC2_808543	AG	0.188	0.616	40.4	4.22e-10
2	3	3	105547002	105630163	BIEC2_808543	BIEC2_849751	GG	0.188	0.616	40.4	4.22e-10
3	3	3	105407955	105547002	BIEC2_808516	BIEC2_808543	GAG	0.188	0.616	40.4	4.22e-10
6	5	3	105363241	105767304	BIEC2_808500	BIEC2_849774	AGAGGA	0.186	0.618	40.4	4.29e-10
4	4	3	105547002	105829484	BIEC2_808543	BIEC2_808577	GGAG	0.186	0.619	40.4	4.31e-10
6	6	3	105046433	105297394	BIEC2_808442	BIEC2_808489	GCAGAG	0.184	0.618	40.3	4.46e-10
7	6	3	105525925	105874361	BIEC2_808533	BIEC2_808600	AGGAGAA	0.182	0.62	40.3	4.49e-10
8	6	3	105525925	105874840	BIEC2_808533	BIEC2-808606	AGGAGAAA	0.182	0.62	40.3	4.49e-10
9	7	3	105525925	105875809	BIEC2_808533	BIEC2_808608	AGGAGAAAA	0.183	0.62	40.3	4.49e-10
9	4	3	105297394	105829484	BIEC2_808489	BIEC2_808577	GGAGAGGAG	0.182	0.618	40.2	4.72e-10
7	6	3	105074484	105363241	BIEC2_808446	BIEC2_808500	CAGAGGA	0.184	0.616	40.2	4.82e-10
6	6	3	105547002	105874361	BIEC2_808543	BIEC2_808600	GGAGAA	0.184	0.616	40	5.2e-10
7	6	3	105547002	105874840	BIEC2_808543	BIEC2-808606	GGAGAAA	0.185	0.616	40	5.2e-10
8	7	3	105547002	105875809	BIEC2_808543	BIEC2_808608	GGAGAAAA	0.185	0.616	40	5.2e-10
9	8	3	105547002	105876397	BIEC2_808543	BIEC2_808617	GGAGAAAAG	0.185	0.615	39.9	5.48e-10
6	5	3	105336590	105630163	BIEC2_849694	BIEC2_849751	GAGAGG	0.185	0.614	39.8	5.58e-10
7	5	3	105363241	105829484	BIEC2_808500	BIEC2_808577	AGAGGAG	0.185	0.614	39.8	5.59e-10
5	5	3	105336590	105547002	BIEC2_849694	BIEC2_808543	GAGAG	0.185	0.614	39.8	5.6e-10
6	5	3	105297394	105547002	BIEC2_808489	BIEC2_808543	GGAGAG	0.185	0.613	39.7	5.85e-10
7	5	3	105219978	105547002	BIEC2_808473	BIEC2_808543	AGGAGAG	0.185	0.613	39.7	5.85e-10
7	5	3	105297394	105630163	BIEC2_808489	BIEC2_849751	GGAGAGG	0.186	0.613	39.7	5.85e-10
8	5	3	105219978	105630163	BIEC2_808473	BIEC2_849751	AGGAGAGG	0.186	0.613	39.7	5.85e-10
5	5	3	105163077	105363241	BIEC2_808466	BIEC2_808500	GAGGA	0.184	0.612	39.6	6.38e-10
6	6	3	105131873	105363241	BIEC2_808456	BIEC2_808500	AGAGGA	0.184	0.612	39.6	6.38e-10
6	5	3	105163077	105407955	BIEC2_808466	BIEC2_808516	GAGGAG	0.184	0.612	39.6	6.38e-10
7	6	3	105131873	105407955	BIEC2_808456	BIEC2_808516	AGAGGAG	0.184	0.612	39.6	6.38e-10
7	5	3	105163077	105525925	BIEC2_808466	BIEC2_808533	GAGGAGA	0.184	0.612	39.6	6.38e-10
8	6	3	105131873	105525925	BIEC2_808456	BIEC2_808533	AGAGGAGA	0.184	0.612	39.6	6.38e-10
8	5	3	105163077	105547002	BIEC2_808466	BIEC2_808543	GAGGAGAG	0.184	0.612	39.6	6.38e-10
9	5	3	105163077	105630163	BIEC2_808466	BIEC2_849751	GAGGAGAGG	0.184	0.612	39.6	6.38e-10
9	5	3	105219978	105767304	BIEC2_808473	BIEC2_849774	AGGAGAGGA	0.185	0.61	39.2	7.41e-10
4	4	3	105830625	105875809	BIEC2_808579	BIEC2_808608	AAAA	0.262	0.537	38.8	9.09e-10
5	5	3	105830625	105876397	BIEC2_808579	BIEC2_808617	AAAAG	0.262	0.537	38.8	9.09e-10
6	6	3	105830625	105884170	BIEC2_808579	BIEC2-808622	AAAAGG	0.262	0.537	38.8	9.09e-10
7	7	3	105046433	105336590	BIEC2_808442	BIEC2_849694	GCAGAGG	0.184	0.608	38.7	9.49e-10
9	5	3	105131873	105547002	BIEC2_808456	BIEC2_808543	AGAGGAGAG	0.179	0.609	38.7	9.54e-10
9	10	3	106159781	106374194	BIEC2_849875	BIEC2_849930	AAAGGACAG	0.183	0.656	38.6	1.03e-09
8	10	3	106159781	106352284	BIEC2_849875	BIEC2_808722	AAAGGACA	0.182	0.655	38.5	1.06e-09
9	10	3	106074186	106352284	BIEC2_849861	BIEC2_808722	AAAAGGACA	0.228	0.608	38.4	1.09e-09
2	3	3	105163077	105219978	BIEC2_808466	BIEC2_808473	AA	0.786	-0.58	38.1	1.26e-09
8	7	3	105046433	105363241	BIEC2_808442	BIEC2_808500	GCAGAGGA	0.184	0.603	38	1.36e-09
8	6	3	105074484	105407955	BIEC2_808446	BIEC2_808516	CAGAGGAG	0.184	0.603	38	1.36e-09
9	7	3	105046433	105407955	BIEC2_808442	BIEC2_808516	GCAGAGGAG	0.184	0.603	38	1.36e-09
9	6	3	105074484	105525925	BIEC2_808446	BIEC2_808533	CAGAGGAGA	0.184	0.603	38	1.36e-09
5	6	3	104986284	105163077	BIEC2_808432	BIEC2_808466	AGCAG	0.182	0.609	38	1.38e-09
6	6	3	104986284	105219978	BIEC2_808432	BIEC2_808473	AGCAGA	0.182	0.609	38	1.38e-09
7	7	3	104986284	105297394	BIEC2_808432	BIEC2_808489	AGCAGAG	0.182	0.609	38	1.38e-09
8	8	3	104986284	105336590	BIEC2_808432	BIEC2_849694	AGCAGAGG	0.182	0.609	38	1.38e-09
2	3	3	105547002	105630163	BIEC2_808543	BIEC2_849751	AG	0.782	-0.575	37.9	1.41e-09
3	3	3	105525925	105630163	BIEC2_808533	BIEC2_849751	AAG	0.782	-0.577	37.9	1.41e-09
4	3	3	105407955	105630163	BIEC2_808516	BIEC2_849751	GAAG	0.782	-0.577	37.9	1.41e-09
3	4	3	105884170	105947243	BIEC2-808622	BIEC2_808640	GGA	0.605	-0.474	37.7	1.59e-09
2	3	3	105947243	105997843	BIEC2_808640	BIEC2_808645	GG	0.387	0.475	37.5	1.68e-09
2	3	3	105525925	105547002	BIEC2_808533	BIEC2_808543	AA	0.783	-0.571	37.4	1.79e-09
3	3	3	105407955	105547002	BIEC2_808516	BIEC2_808543	GAA	0.783	-0.571	37.4	1.79e-09
2	3	3	105904688	105947243	BIEC2_808625	BIEC2_808640	GA	0.605	-0.473	37.3	1.87e-09
8	8	3	105947243	106272076	BIEC2_808640	BIEC2_808693	GGAAAAAG	0.251	0.53	37.2	1.97e-09
3	4	3	105947243	106049666	BIEC2_808640	BIEC2_808653	GGA	0.386	0.472	36.7	2.51e-09
9	8	3	104986284	105363241	BIEC2_808432	BIEC2_808500	AGCAGAGGA	0.181	0.6	36.7	2.54e-09
4	5	3	105947243	106074186	BIEC2_808640	BIEC2_849861	GGAA	0.356	0.474	36.6	2.67e-09
9	9	3	105904688	106272076	BIEC2_808625	BIEC2_808693	GGGAAAAAG	0.183	0.596	36.5	2.73e-09
7	8	3	105997843	106272076	BIEC2_808645	BIEC2_808693	GAAAAAG	0.254	0.526	36.4	2.97e-09
2	3	3	105131873	105163077	BIEC2_808456	BIEC2_808466	AA	0.796	-0.558	35	5.6e-09
6	6	3	105947243	106192557	BIEC2_808640	BIEC2_808682	GGAAAA	0.349	0.467	35	5.75e-09
4	5	3	105219978	105363241	BIEC2_808473	BIEC2_808500	AGGA	0.192	0.563	34.8	6.27e-09
4	5	3	105297394	105407955	BIEC2_808489	BIEC2_808516	GGAG	0.192	0.563	34.8	6.27e-09
5	5	3	105219978	105407955	BIEC2_808473	BIEC2_808516	AGGAG	0.192	0.563	34.8	6.27e-09
5	5	3	105297394	105525925	BIEC2_808489	BIEC2_808533	GGAGA	0.192	0.563	34.8	6.27e-09
6	5	3	105219978	105525925	BIEC2_808473	BIEC2_808533	AGGAGA	0.192	0.563	34.8	6.27e-09
3	5	3	105297394	105363241	BIEC2_808489	BIEC2_808500	GGA	0.195	0.565	34.5	7.17e-09
7	8	3	104892900	105163077	BIEC2_849619	BIEC2_808466	AAAGCAG	0.177	0.589	34.5	7.19e-09
8	9	3	104843407	105163077	BIEC2_808417	BIEC2_808466	AAAAGCAG	0.177	0.589	34.5	7.19e-09
8	8	3	104892900	105219978	BIEC2_849619	BIEC2_808473	AAAGCAGA	0.177	0.589	34.5	7.19e-09
9	9	3	104843407	105219978	BIEC2_808417	BIEC2_808473	AAAAGCAGA	0.177	0.589	34.5	7.19e-09
9	9	3	104892900	105297394	BIEC2_849619	BIEC2_808489	AAAGCAGAG	0.177	0.589	34.5	7.19e-09
6	6	3	104941985	105163077	BIEC2_808426	BIEC2_808466	AAGCAG	0.177	0.588	34.5	7.31e-09
7	6	3	104941985	105219978	BIEC2_808426	BIEC2_808473	AAGCAGA	0.178	0.588	34.5	7.31e-09
8	7	3	104941985	105297394	BIEC2_808426	BIEC2_808489	AAGCAGAG	0.178	0.588	34.5	7.31e-09
9	8	3	104941985	105336590	BIEC2_808426	BIEC2_849694	AAGCAGAGG	0.178	0.588	34.5	7.31e-09
5	6	3	105947243	106159781	BIEC2_808640	BIEC2_849875	GGAAA	0.352	0.461	34.3	8.17e-09
7	7	3	105947243	106212324	BIEC2_808640	BIEC2_849888	GGAAAAA	0.347	0.46	34.1	8.79e-09
9	8	3	105874840	106074186	BIEC2-808606	BIEC2_849861	AAGGGGGAA	0.287	0.491	33.7	1.09e-08
7	6	3	106212324	106374194	BIEC2_849888	BIEC2_849930	AGGACAG	0.178	0.578	33.6	1.1e-08
8	7	3	106192557	106374194	BIEC2_808682	BIEC2_849930	AAGGACAG	0.178	0.578	33.6	1.1e-08
6	6	3	106212324	106352284	BIEC2_849888	BIEC2_808722	AGGACA	0.178	0.577	33.6	1.11e-08
7	6	3	106192557	106352284	BIEC2_808682	BIEC2_808722	AAGGACA	0.177	0.577	33.6	1.11e-08
6	5	3	106272076	106374194	BIEC2_808693	BIEC2_849930	GGACAG	0.178	0.578	33.6	1.12e-08
5	5	3	106272076	106352284	BIEC2_808693	BIEC2_808722	GGACA	0.178	0.577	33.6	1.13e-08
8	8	3	105874840	106049666	BIEC2-808606	BIEC2_808653	AAGGGGGA	0.287	0.49	33.6	1.16e-08
4	5	3	106272331	106374194	BIEC2_808695	BIEC2_849930	ACAG	0.175	0.584	33.4	1.22e-08
5	5	3	106272092	106374194	BIEC2_808694	BIEC2_849930	GACAG	0.175	0.584	33.4	1.22e-08
3	5	3	106272331	106352284	BIEC2_808695	BIEC2_808722	ACA	0.175	0.584	33.4	1.23e-08
4	5	3	106272092	106352284	BIEC2_808694	BIEC2_808722	GACA	0.175	0.584	33.4	1.23e-08
9	7	3	105336590	105830625	BIEC2_849694	BIEC2_808579	GAGAGGAGA	0.144	0.613	33.4	1.25e-08
3	4	3	105131873	105219978	BIEC2_808456	BIEC2_808473	AAA	0.767	-0.53	33.4	1.27e-08
4	4	3	105074484	105219978	BIEC2_808446	BIEC2_808473	CAAA	0.767	-0.53	33.4	1.27e-08
9	11	3	104821920	105163077	BIEC2-808415	BIEC2_808466	AAAAAGCAG	0.176	0.578	33.1	1.42e-08
9	9	3	106049666	106323816	BIEC2_808653	BIEC2_808703	AAAAAGGAC	0.179	0.57	33.1	1.46e-08
3	4	3	105904688	105997843	BIEC2_808625	BIEC2_808645	GGG	0.316	0.468	33	1.49e-08
8	7	3	106212324	106517004	BIEC2_849888	BIEC2_849954	AGGACAGA	0.177	0.572	32.8	1.67e-08
9	8	3	106192557	106517004	BIEC2_808682	BIEC2_849954	AAGGACAGA	0.177	0.572	32.8	1.67e-08
7	6	3	106272076	106517004	BIEC2_808693	BIEC2_849954	GGACAGA	0.177	0.571	32.7	1.77e-08
2	3	3	105904688	105947243	BIEC2_808625	BIEC2_808640	GG	0.317	0.467	32.7	1.79e-08
9	10	3	104738024	104986284	BIEC2_808387	BIEC2_808432	AAAGAAAAA	0.178	0.575	32.5	1.9e-08
4	6	3	105997843	106159781	BIEC2_808645	BIEC2_849875	GAAA	0.354	0.45	32.5	1.92e-08
5	6	3	106272331	106517004	BIEC2_808695	BIEC2_849954	ACAGA	0.174	0.576	32.5	1.95e-08
6	6	3	106272092	106517004	BIEC2_808694	BIEC2_849954	GACAGA	0.174	0.576	32.5	1.95e-08
6	7	3	105997843	106212324	BIEC2_808645	BIEC2_849888	GAAAAA	0.349	0.451	32.4	1.99e-08
5	6	3	105997843	106192557	BIEC2_808645	BIEC2_808682	GAAAA	0.349	0.451	32.4	2.04e-08
3	4	3	105074484	105163077	BIEC2_808446	BIEC2_808466	CAA	0.768	-0.522	32.2	2.2e-08
3	4	3	105884170	105947243	BIEC2-808622	BIEC2_808640	GGG	0.287	0.472	32.2	2.23e-08
4	5	3	105904688	106049666	BIEC2_808625	BIEC2_808653	GGGA	0.316	0.465	32.2	2.24e-08
4	5	3	105884170	105997843	BIEC2-808622	BIEC2_808645	GGGG	0.286	0.471	32.1	2.29e-08
5	6	3	105884170	106049666	BIEC2-808622	BIEC2_808653	GGGGA	0.287	0.471	32.1	2.37e-08
5	6	3	105904688	106074186	BIEC2_808625	BIEC2_849861	GGGAA	0.287	0.471	32.1	2.37e-08
6	6	3	105884170	106074186	BIEC2-808622	BIEC2_849861	GGGGAA	0.287	0.471	32.1	2.37e-08
6	6	3	106049666	106272076	BIEC2_808653	BIEC2_808693	AAAAAG	0.269	0.485	32	2.44e-08
7	7	3	105874361	105947243	BIEC2_808600	BIEC2_808640	AAAGGGG	0.284	0.465	31.6	2.96e-08
8	8	3	105874361	105997843	BIEC2_808600	BIEC2_808645	AAAGGGGG	0.284	0.465	31.6	2.96e-08
4	5	3	105876397	105947243	BIEC2_808617	BIEC2_808640	GGGG	0.285	0.465	31.4	3.22e-08
5	6	3	105875809	105947243	BIEC2_808608	BIEC2_808640	AGGGG	0.285	0.465	31.4	3.23e-08
6	7	3	105874840	105947243	BIEC2-808606	BIEC2_808640	AAGGGG	0.286	0.465	31.4	3.34e-08
5	6	3	105876397	105997843	BIEC2_808617	BIEC2_808645	GGGGG	0.286	0.465	31.4	3.37e-08
6	7	3	105875809	105997843	BIEC2_808608	BIEC2_808645	AGGGGG	0.286	0.465	31.3	3.38e-08
6	7	3	105876397	106049666	BIEC2_808617	BIEC2_808653	GGGGGA	0.286	0.465	31.3	3.38e-08
7	7	3	105876397	106074186	BIEC2_808617	BIEC2_849861	GGGGGAA	0.286	0.465	31.3	3.38e-08
7	8	3	105875809	106049666	BIEC2_808608	BIEC2_808653	AGGGGGA	0.286	0.465	31.3	3.41e-08
8	8	3	105875809	106074186	BIEC2_808608	BIEC2_849861	AGGGGGAA	0.286	0.465	31.3	3.41e-08
7	7	3	105904688	106192557	BIEC2_808625	BIEC2_808682	GGGAAAA	0.281	0.47	31.2	3.55e-08
3	4	3	105547002	105767304	BIEC2_808543	BIEC2_849774	AGA	0.765	-0.506	30.8	4.44e-08
9	10	3	104737609	104941985	BIEC2_808385	BIEC2_808426	AAAAGAAAA	0.182	0.558	30.7	4.62e-08
4	4	3	105525925	105767304	BIEC2_808533	BIEC2_849774	AAGA	0.766	-0.508	30.7	4.63e-08
5	4	3	105407955	105767304	BIEC2_808516	BIEC2_849774	GAAGA	0.766	-0.508	30.7	4.63e-08
8	10	3	104738024	104941985	BIEC2_808387	BIEC2_808426	AAAGAAAA	0.182	0.558	30.7	4.68e-08
7	8	3	105874840	105997843	BIEC2-808606	BIEC2_808645	AAGGGGG	0.287	0.46	30.6	4.82e-08
8	8	3	105904688	106212324	BIEC2_808625	BIEC2_849888	GGGAAAAA	0.28	0.464	30.5	5.15e-08
5	4	3	105525925	105829484	BIEC2_808533	BIEC2_808577	AAGAG	0.766	-0.506	30.2	5.8e-08
6	4	3	105407955	105829484	BIEC2_808516	BIEC2_808577	GAAGAG	0.766	-0.506	30.2	5.8e-08
9	10	3	105874361	106049666	BIEC2_808600	BIEC2_808653	AAAGGGGGA	0.288	0.456	30	6.57e-08
4	4	3	105547002	105829484	BIEC2_808543	BIEC2_808577	AGAG	0.765	-0.498	29.8	7.22e-08
6	7	3	105904688	106159781	BIEC2_808625	BIEC2_849875	GGGAAA	0.282	0.455	29.5	8.25e-08
5	6	3	106212324	106323816	BIEC2_849888	BIEC2_808703	AGGAC	0.183	0.53	29.1	1.01e-07
6	7	3	106192557	106323816	BIEC2_808682	BIEC2_808703	AAGGAC	0.183	0.531	29.1	1.02e-07
4	5	3	106272076	106323816	BIEC2_808693	BIEC2_808703	GGAC	0.184	0.53	29	1.06e-07
2	4	3	106272331	106323816	BIEC2_808695	BIEC2_808703	AC	0.184	0.53	29	1.08e-07
3	4	3	106272092	106323816	BIEC2_808694	BIEC2_808703	GAC	0.184	0.53	29	1.08e-07
9	9	3	105875809	106159781	BIEC2_808608	BIEC2_849875	AGGGGGAAA	0.281	0.448	28.8	1.2e-07
5	5	3	106049666	106212324	BIEC2_808653	BIEC2_849888	AAAAA	0.364	0.42	28.7	1.24e-07
4	4	3	106049666	106192557	BIEC2_808653	BIEC2_808682	AAAA	0.364	0.419	28.7	1.26e-07
8	7	3	105884170	106192557	BIEC2-808622	BIEC2_808682	GGGGAAAA	0.276	0.448	28.5	1.38e-07
9	8	3	105884170	106212324	BIEC2-808622	BIEC2_849888	GGGGAAAAA	0.276	0.448	28.5	1.38e-07
9	8	3	105876397	106192557	BIEC2_808617	BIEC2_808682	GGGGGAAAA	0.276	0.446	28.4	1.46e-07
9	10	3	105997843	106272331	BIEC2_808645	BIEC2_808695	GAAAAAGGA	0.182	0.541	28.3	1.46e-07
8	10	3	105997843	106272092	BIEC2_808645	BIEC2_808694	GAAAAAGG	0.181	0.544	28.3	1.53e-07
8	8	3	106049666	106272331	BIEC2_808653	BIEC2_808695	AAAAAGGA	0.18	0.543	28.3	1.54e-07
3	4	3	106049666	106159781	BIEC2_808653	BIEC2_849875	AAA	0.369	0.413	28.1	1.63e-07
7	8	3	106049666	106272092	BIEC2_808653	BIEC2_808694	AAAAAGG	0.18	0.545	28.1	1.67e-07
7	7	3	105884170	106159781	BIEC2-808622	BIEC2_849875	GGGGAAA	0.28	0.441	27.7	1.97e-07
8	11	3	106074186	106323816	BIEC2_849861	BIEC2_808703	AAAAGGAC	0.257	0.514	27.3	2.45e-07
8	8	3	105876397	106159781	BIEC2_808617	BIEC2_849875	GGGGGAAA	0.279	0.435	27.1	2.7e-07
7	12	3	106159781	106323816	BIEC2_849875	BIEC2_808703	AAAGGAC	0.213	0.539	26.5	3.72e-07
9	11	3	104817679	105046433	BIEC2_808406	BIEC2_808442	AAGAAAAAG	0.178	0.528	26.4	3.87e-07
9	10	3	104820735	105074484	BIEC2_808411	BIEC2_808446	AGAAAAAGC	0.178	0.528	26.3	4.06e-07
7	10	3	104821176	105046433	BIEC2_808412	BIEC2_808442	GAAAAAG	0.178	0.528	26.2	4.15e-07
8	10	3	104821176	105074484	BIEC2_808412	BIEC2_808446	GAAAAAGC	0.178	0.528	26.2	4.15e-07
6	8	3	104821176	104986284	BIEC2_808412	BIEC2_808432	GAAAAA	0.18	0.53	26.2	4.17e-07
8	10	3	104820735	105046433	BIEC2_808411	BIEC2_808442	AGAAAAAG	0.178	0.527	26.2	4.2e-07
7	8	3	104820735	104986284	BIEC2_808411	BIEC2_808432	AGAAAAA	0.18	0.529	26.1	4.36e-07
9	11	3	104821176	105131873	BIEC2_808412	BIEC2_808456	GAAAAAGCA	0.178	0.526	26.1	4.4e-07
8	9	3	104817679	104986284	BIEC2_808406	BIEC2_808432	AAGAAAAA	0.179	0.526	25.8	5.08e-07
6	8	3	104820735	104941985	BIEC2_808411	BIEC2_808426	AGAAAA	0.183	0.52	25.4	6.24e-07
7	10	3	104821920	105074484	BIEC2-808415	BIEC2_808446	AAAAAGC	0.179	0.519	25.4	6.25e-07
6	10	3	104821920	105046433	BIEC2-808415	BIEC2_808442	AAAAAG	0.179	0.519	25.4	6.3e-07
5	8	3	104821920	104986284	BIEC2-808415	BIEC2_808432	AAAAA	0.181	0.521	25.3	6.57e-07
8	11	3	104821920	105131873	BIEC2-808415	BIEC2_808456	AAAAAGCA	0.178	0.518	25.3	6.62e-07
7	9	3	104817679	104941985	BIEC2_808406	BIEC2_808426	AAGAAAA	0.182	0.517	25.1	7.24e-07
5	8	3	104821176	104941985	BIEC2_808412	BIEC2_808426	GAAAA	0.184	0.512	24.6	9.29e-07
4	7	3	104821920	104941985	BIEC2-808415	BIEC2_808426	AAAA	0.183	0.512	24.5	9.75e-07
2	3	3	105947243	105997843	BIEC2_808640	BIEC2_808645	AG	0.552	-0.381	24.5	9.8e-07
9	11	3	105947243	106272092	BIEC2_808640	BIEC2_808694	GGAAAAAGG	0.203	0.493	23.9	1.3e-06
3	4	3	105904688	105997843	BIEC2_808625	BIEC2_808645	GAG	0.547	-0.377	23.6	1.51e-06
4	5	3	105884170	105997843	BIEC2-808622	BIEC2_808645	GGAG	0.547	-0.376	23.5	1.6e-06
9	11	3	104583040	104892900	BIEC2-808366	BIEC2_849619	GAAAAGAAA	0.171	0.49	23.4	1.69e-06
3	4	3	104986284	105074484	BIEC2_808432	BIEC2_808446	AGC	0.243	0.416	21.2	5.11e-06
4	5	3	104986284	105131873	BIEC2_808432	BIEC2_808456	AGCA	0.243	0.416	21.2	5.11e-06
3	4	3	105163077	105297394	BIEC2_808466	BIEC2_808489	AAG	0.645	-0.368	20.5	7.3e-06
2	3	3	104986284	105046433	BIEC2_808432	BIEC2_808442	AG	0.271	0.4	20	9.35e-06
7	9	3	104738024	104892900	BIEC2_808387	BIEC2_849619	AAAGAAA	0.226	0.416	19.6	1.14e-05
2	3	3	104941985	104986284	BIEC2_808426	BIEC2_808432	GC	0.726	-0.396	19.6	1.16e-05
8	9	3	104737609	104892900	BIEC2_808385	BIEC2_849619	AAAAGAAA	0.225	0.414	19.4	1.24e-05
4	5	3	105163077	105336590	BIEC2_808466	BIEC2_849694	AAGG	0.632	-0.355	19.1	1.51e-05
2	3	3	104941985	104986284	BIEC2_808426	BIEC2_808432	AA	0.238	0.394	18.7	1.81e-05
3	4	3	104892900	104986284	BIEC2_849619	BIEC2_808432	AAA	0.238	0.394	18.7	1.81e-05
3	4	3	104941985	105046433	BIEC2_808426	BIEC2_808442	AAG	0.238	0.394	18.7	1.81e-05
4	5	3	104843407	104986284	BIEC2_808417	BIEC2_808432	AAAA	0.238	0.394	18.7	1.81e-05
4	6	3	104892900	105046433	BIEC2_849619	BIEC2_808442	AAAG	0.238	0.394	18.7	1.81e-05
4	4	3	104941985	105074484	BIEC2_808426	BIEC2_808446	AAGC	0.239	0.394	18.7	1.81e-05
5	7	3	104843407	105046433	BIEC2_808417	BIEC2_808442	AAAAG	0.238	0.394	18.7	1.81e-05
5	6	3	104892900	105074484	BIEC2_849619	BIEC2_808446	AAAGC	0.239	0.394	18.7	1.81e-05
5	5	3	104941985	105131873	BIEC2_808426	BIEC2_808456	AAGCA	0.239	0.394	18.7	1.81e-05
6	7	3	104843407	105074484	BIEC2_808417	BIEC2_808446	AAAAGC	0.239	0.394	18.7	1.81e-05
6	7	3	104892900	105131873	BIEC2_849619	BIEC2_808456	AAAGCA	0.239	0.394	18.7	1.81e-05
7	8	3	104843407	105131873	BIEC2_808417	BIEC2_808456	AAAAGCA	0.239	0.394	18.7	1.81e-05
2	3	3	104892900	104941985	BIEC2_849619	BIEC2_808426	AA	0.242	0.393	18.7	1.83e-05
9	5	3	105163077	105630163	BIEC2_808466	BIEC2_849751	AAGGCGAAG	0.629	-0.354	18.7	1.84e-05
2	4	3	105336590	105363241	BIEC2_849694	BIEC2_808500	GA	0.335	0.355	18.4	2.14e-05
3	4	3	104843407	104941985	BIEC2_808417	BIEC2_808426	AAA	0.241	0.389	18.2	2.28e-05
3	4	3	105336590	105407955	BIEC2_849694	BIEC2_808516	GAG	0.334	0.347	18	2.63e-05
4	4	3	105336590	105525925	BIEC2_849694	BIEC2_808533	GAGA	0.334	0.347	18	2.63e-05
4	5	3	105131873	105297394	BIEC2_808456	BIEC2_808489	AAAG	0.628	-0.336	17.4	3.53e-05
4	5	3	105876397	105947243	BIEC2_808617	BIEC2_808640	AGGA	0.49	-0.319	17	4.39e-05
3	3	3	106323816	106374194	BIEC2_808703	BIEC2_849930	AAG	0.339	-0.344	16.9	4.51e-05
7	5	3	105297394	105630163	BIEC2_808489	BIEC2_849751	GGCGAAG	0.624	-0.33	16.8	4.69e-05
8	5	3	105219978	105630163	BIEC2_808473	BIEC2_849751	AGGCGAAG	0.624	-0.33	16.8	4.7e-05
6	5	3	105297394	105547002	BIEC2_808489	BIEC2_808543	GGCGAA	0.624	-0.33	16.8	4.77e-05
2	3	3	106323816	106352284	BIEC2_808703	BIEC2_808722	AA	0.338	-0.343	16.7	4.95e-05
6	5	3	105336590	105630163	BIEC2_849694	BIEC2_849751	GCGAAG	0.623	-0.329	16.7	4.95e-05
5	5	3	105336590	105547002	BIEC2_849694	BIEC2_808543	GCGAA	0.623	-0.328	16.7	5.06e-05
8	4	3	105297394	105767304	BIEC2_808489	BIEC2_849774	GGCGAAGA	0.623	-0.328	16.6	5.3e-05
5	5	3	105074484	105297394	BIEC2_808446	BIEC2_808489	CAAAG	0.628	-0.328	16.6	5.33e-05
9	5	3	105219978	105767304	BIEC2_808473	BIEC2_849774	AGGCGAAGA	0.623	-0.328	16.6	5.34e-05
2	3	3	105363241	105407955	BIEC2_808500	BIEC2_808516	AG	0.347	0.331	16.6	5.38e-05
3	3	3	105363241	105525925	BIEC2_808500	BIEC2_808533	AGA	0.347	0.331	16.6	5.38e-05
5	4	3	105363241	105630163	BIEC2_808500	BIEC2_849751	CGAAG	0.623	-0.326	16.6	5.38e-05
5	6	3	105876397	105997843	BIEC2_808617	BIEC2_808645	AGGAG	0.489	-0.315	16.6	5.4e-05
7	4	3	105336590	105767304	BIEC2_849694	BIEC2_849774	GCGAAGA	0.622	-0.327	16.5	5.45e-05
8	5	3	105163077	105547002	BIEC2_808466	BIEC2_808543	AAGGCGAA	0.623	-0.326	16.5	5.52e-05
4	4	3	105363241	105547002	BIEC2_808500	BIEC2_808543	CGAA	0.623	-0.326	16.5	5.53e-05
2	4	3	105336590	105363241	BIEC2_849694	BIEC2_808500	GC	0.623	-0.328	16.5	5.57e-05
4	5	3	105219978	105363241	BIEC2_808473	BIEC2_808500	AGGC	0.624	-0.326	16.4	5.76e-05
4	5	3	105297394	105407955	BIEC2_808489	BIEC2_808516	GGCG	0.624	-0.326	16.4	5.76e-05
5	5	3	105163077	105363241	BIEC2_808466	BIEC2_808500	AAGGC	0.624	-0.326	16.4	5.76e-05
5	5	3	105219978	105407955	BIEC2_808473	BIEC2_808516	AGGCG	0.624	-0.326	16.4	5.76e-05
5	5	3	105297394	105525925	BIEC2_808489	BIEC2_808533	GGCGA	0.624	-0.326	16.4	5.76e-05
6	5	3	105163077	105407955	BIEC2_808466	BIEC2_808516	AAGGCG	0.624	-0.326	16.4	5.76e-05
6	5	3	105219978	105525925	BIEC2_808473	BIEC2_808533	AGGCGA	0.624	-0.326	16.4	5.76e-05
6	5	3	105363241	105767304	BIEC2_808500	BIEC2_849774	CGAAGA	0.621	-0.325	16.4	5.92e-05
8	6	3	105074484	105407955	BIEC2_808446	BIEC2_808516	CAAAGGCG	0.608	-0.328	16.4	5.97e-05
9	6	3	105074484	105525925	BIEC2_808446	BIEC2_808533	CAAAGGCGA	0.608	-0.328	16.4	5.97e-05
2	3	3	105363241	105407955	BIEC2_808500	BIEC2_808516	CG	0.624	-0.323	16.2	6.37e-05
3	4	3	105336590	105407955	BIEC2_849694	BIEC2_808516	GCG	0.624	-0.323	16.2	6.37e-05
3	3	3	105363241	105525925	BIEC2_808500	BIEC2_808533	CGA	0.624	-0.323	16.2	6.37e-05
4	4	3	105336590	105525925	BIEC2_849694	BIEC2_808533	GCGA	0.624	-0.323	16.2	6.37e-05
7	5	3	105163077	105525925	BIEC2_808466	BIEC2_808533	AAGGCGA	0.624	-0.323	16.2	6.37e-05
5	6	3	105131873	105336590	BIEC2_808456	BIEC2_849694	AAAGG	0.615	-0.324	16.2	6.51e-05
2	3	3	105876397	105884170	BIEC2_808617	BIEC2-808622	AG	0.49	-0.312	16.2	6.53e-05
3	4	3	105876397	105904688	BIEC2_808617	BIEC2_808625	AGG	0.49	-0.312	16.1	6.66e-05
7	5	3	105219978	105547002	BIEC2_808473	BIEC2_808543	AGGCGAA	0.622	-0.322	16.1	6.69e-05
5	6	3	106212324	106323816	BIEC2_849888	BIEC2_808703	AGGAA	0.327	-0.339	16.1	6.79e-05
7	6	3	106212324	106374194	BIEC2_849888	BIEC2_849930	AGGAAAG	0.328	-0.339	16.1	6.79e-05
8	7	3	106192557	106374194	BIEC2_808682	BIEC2_849930	AAGGAAAG	0.328	-0.339	16.1	6.79e-05
6	6	3	106212324	106352284	BIEC2_849888	BIEC2_808722	AGGAAA	0.327	-0.338	16.1	6.8e-05
7	6	3	106192557	106352284	BIEC2_808682	BIEC2_808722	AAGGAAA	0.328	-0.338	16.1	6.8e-05
3	5	3	106272331	106352284	BIEC2_808695	BIEC2_808722	AAA	0.327	-0.338	16.1	6.88e-05
4	5	3	106272092	106352284	BIEC2_808694	BIEC2_808722	GAAA	0.327	-0.338	16.1	6.88e-05
4	5	3	106272331	106374194	BIEC2_808695	BIEC2_849930	AAAG	0.327	-0.338	16.1	6.88e-05
5	5	3	106272076	106352284	BIEC2_808693	BIEC2_808722	GGAAA	0.327	-0.338	16.1	6.88e-05
5	5	3	106272092	106374194	BIEC2_808694	BIEC2_849930	GAAAG	0.327	-0.338	16.1	6.88e-05
6	5	3	106272076	106374194	BIEC2_808693	BIEC2_849930	GGAAAG	0.328	-0.338	16.1	6.88e-05
6	7	3	106192557	106323816	BIEC2_808682	BIEC2_808703	AAGGAA	0.327	-0.338	16.1	6.9e-05
9	4	3	105297394	105829484	BIEC2_808489	BIEC2_808577	GGCGAAGAG	0.622	-0.322	16.1	6.96e-05
7	5	3	105363241	105829484	BIEC2_808500	BIEC2_808577	CGAAGAG	0.622	-0.322	16	7.01e-05
8	4	3	105336590	105829484	BIEC2_849694	BIEC2_808577	GCGAAGAG	0.622	-0.322	16	7.05e-05
4	5	3	106272076	106323816	BIEC2_808693	BIEC2_808703	GGAA	0.327	-0.338	16	7.07e-05
2	4	3	106272331	106323816	BIEC2_808695	BIEC2_808703	AA	0.327	-0.338	16	7.16e-05
3	4	3	106272092	106323816	BIEC2_808694	BIEC2_808703	GAA	0.327	-0.338	16	7.16e-05
3	5	3	105297394	105363241	BIEC2_808489	BIEC2_808500	GGC	0.621	-0.316	15.7	8.4e-05
6	6	3	105074484	105336590	BIEC2_808446	BIEC2_849694	CAAAGG	0.615	-0.316	15.4	9.65e-05
5	6	3	104820735	104892900	BIEC2_808411	BIEC2_849619	AGAAA	0.233	0.379	15	0.00012
6	7	3	104817679	104892900	BIEC2_808406	BIEC2_849619	AAGAAA	0.232	0.379	15	0.00012
4	6	3	104821176	104892900	BIEC2_808412	BIEC2_849619	GAAA	0.236	0.377	14.8	0.000131
3	4	3	105874840	105876397	BIEC2-808606	BIEC2_808617	AAG	0.48	0.294	14.7	0.000138
3	4	3	105875809	105884170	BIEC2_808608	BIEC2-808622	AGG	0.48	0.294	14.7	0.000138
4	4	3	105874361	105876397	BIEC2_808600	BIEC2_808617	AAAG	0.48	0.294	14.7	0.000138
4	5	3	105874840	105884170	BIEC2-808606	BIEC2-808622	AAGG	0.48	0.294	14.7	0.000138
5	5	3	105874361	105884170	BIEC2_808600	BIEC2-808622	AAAGG	0.48	0.294	14.7	0.000138
2	3	3	105875809	105876397	BIEC2_808608	BIEC2_808617	AG	0.479	0.294	14.7	0.000139
2	3	3	105876397	105884170	BIEC2_808617	BIEC2-808622	GG	0.479	0.294	14.7	0.000139
3	5	3	104821920	104892900	BIEC2-808415	BIEC2_849619	AAA	0.236	0.373	14.4	0.000161
9	5	3	105131873	105547002	BIEC2_808456	BIEC2_808543	AAAGGCGAA	0.607	-0.304	14.4	0.000166
6	7	3	105875809	105997843	BIEC2_808608	BIEC2_808645	GAGGAG	0.353	-0.319	14.3	0.000177
4	4	3	106074186	106212324	BIEC2_849861	BIEC2_849888	AAAA	0.725	0.324	14.2	0.000181
5	6	3	105875809	105947243	BIEC2_808608	BIEC2_808640	GAGGA	0.353	-0.318	14.2	0.000185
3	3	3	106323816	106374194	BIEC2_808703	BIEC2_849930	CAG	0.525	0.292	14.1	0.000194
5	6	3	106159781	106272092	BIEC2_849875	BIEC2_808694	CAAGG	0.184	-0.376	14.1	0.000194
6	6	3	106074186	106272092	BIEC2_849861	BIEC2_808694	ACAAGG	0.184	-0.376	14.1	0.000194
6	6	3	106159781	106272331	BIEC2_849875	BIEC2_808695	CAAGGA	0.184	-0.376	14.1	0.000194
7	6	3	106074186	106272331	BIEC2_849861	BIEC2_808695	ACAAGGA	0.184	-0.376	14.1	0.000194
3	4	3	106159781	106212324	BIEC2_849875	BIEC2_849888	AAA	0.724	0.321	14.1	0.000196
2	3	3	106323816	106352284	BIEC2_808703	BIEC2_808722	CA	0.526	0.293	14	0.000199
3	4	3	105875809	105884170	BIEC2_808608	BIEC2-808622	GAG	0.352	-0.316	14	0.000202
4	5	3	105875809	105904688	BIEC2_808608	BIEC2_808625	GAGG	0.352	-0.316	14	0.000202
6	6	3	105131873	105363241	BIEC2_808456	BIEC2_808500	AAAGGC	0.607	-0.297	13.9	0.000213
7	6	3	105131873	105407955	BIEC2_808456	BIEC2_808516	AAAGGCG	0.606	-0.295	13.8	0.000228
8	6	3	105131873	105525925	BIEC2_808456	BIEC2_808533	AAAGGCGA	0.606	-0.295	13.8	0.000228
5	6	3	106159781	106272092	BIEC2_849875	BIEC2_808694	AAAGG	0.324	0.311	13.7	0.000235
6	6	3	106074186	106272092	BIEC2_849861	BIEC2_808694	AAAAGG	0.324	0.311	13.7	0.000235
4	4	3	106323816	106517004	BIEC2_808703	BIEC2_849954	CAGA	0.524	0.287	13.5	0.000257
3	3	3	106074186	106192557	BIEC2_849861	BIEC2_808682	ACA	0.185	-0.367	13.4	0.00027
4	4	3	106074186	106212324	BIEC2_849861	BIEC2_849888	ACAA	0.185	-0.367	13.4	0.000272
5	5	3	106074186	106272076	BIEC2_849861	BIEC2_808693	ACAAG	0.185	-0.366	13.4	0.000279
2	3	3	106074186	106159781	BIEC2_849861	BIEC2_849875	AC	0.186	-0.365	13.3	0.000287
2	3	3	106159781	106192557	BIEC2_849875	BIEC2_808682	CA	0.185	-0.365	13.3	0.000287
3	4	3	106159781	106212324	BIEC2_849875	BIEC2_849888	CAA	0.186	-0.365	13.3	0.000287
4	5	3	106159781	106272076	BIEC2_849875	BIEC2_808693	CAAG	0.186	-0.365	13.3	0.000287
6	6	3	106159781	106272331	BIEC2_849875	BIEC2_808695	AAAGGA	0.327	0.303	13.2	0.000311
7	6	3	106074186	106272331	BIEC2_849861	BIEC2_808695	AAAAGGA	0.327	0.303	13.2	0.000311
7	6	3	105074484	105363241	BIEC2_808446	BIEC2_808500	CAAAGGC	0.606	-0.289	13.1	0.000319
6	6	3	106049666	106272076	BIEC2_808653	BIEC2_808693	AACAAG	0.182	-0.362	13	0.000341
9	9	3	106049666	106323816	BIEC2_808653	BIEC2_808703	AACAAGGAA	0.183	-0.361	13	0.000343
7	8	3	106049666	106272092	BIEC2_808653	BIEC2_808694	AACAAGG	0.182	-0.362	13	0.000344
8	8	3	106049666	106272331	BIEC2_808653	BIEC2_808695	AACAAGGA	0.182	-0.362	13	0.000344
2	3	3	105874840	105875809	BIEC2-808606	BIEC2_808608	AA	0.617	0.29	12.4	0.000461
3	3	3	105874361	105875809	BIEC2_808600	BIEC2_808608	AAA	0.617	0.288	12.3	0.0005
3	4	3	106049666	106159781	BIEC2_808653	BIEC2_849875	AAC	0.183	-0.351	12.2	0.000503
4	4	3	106049666	106192557	BIEC2_808653	BIEC2_808682	AACA	0.183	-0.351	12.2	0.000503
5	5	3	106049666	106212324	BIEC2_808653	BIEC2_849888	AACAA	0.183	-0.351	12.2	0.000503
2	3	3	105875809	105876397	BIEC2_808608	BIEC2_808617	GA	0.385	-0.288	12.2	0.000508
9	9	3	105875809	106159781	BIEC2_808608	BIEC2_849875	GAGGAGAAC	0.13	-0.399	12.2	0.000517
9	9	3	105904688	106272076	BIEC2_808625	BIEC2_808693	GAGAACAAG	0.129	-0.397	12.1	0.000553
7	7	3	105904688	106192557	BIEC2_808625	BIEC2_808682	GAGAACA	0.129	-0.397	12	0.000565
9	8	3	105876397	106192557	BIEC2_808617	BIEC2_808682	AGGAGAACA	0.129	-0.397	12	0.000565
8	8	3	105904688	106212324	BIEC2_808625	BIEC2_849888	GAGAACAA	0.129	-0.397	12	0.000566
3	4	3	105829484	105874361	BIEC2_808577	BIEC2_808600	GAA	0.391	0.272	12	0.000587
4	4	3	105829484	105874840	BIEC2_808577	BIEC2-808606	GAAA	0.391	0.272	12	0.000587
6	6	3	105947243	106192557	BIEC2_808640	BIEC2_808682	AGAACA	0.13	-0.39	11.6	0.000703
4	5	3	105767304	105874361	BIEC2_849774	BIEC2_808600	AGAA	0.391	0.267	11.6	0.000717
5	5	3	105767304	105874840	BIEC2_849774	BIEC2-808606	AGAAA	0.391	0.267	11.6	0.000717
5	5	3	105630163	105874361	BIEC2_849751	BIEC2_808600	GAGAA	0.391	0.267	11.6	0.00072
6	5	3	105630163	105874840	BIEC2_849751	BIEC2-808606	GAGAAA	0.391	0.267	11.6	0.00072
8	7	3	105884170	106192557	BIEC2-808622	BIEC2_808682	GGAGAACA	0.13	-0.387	11.5	0.000746
7	7	3	105884170	106159781	BIEC2-808622	BIEC2_849875	GGAGAAC	0.13	-0.387	11.5	0.000747
6	7	3	105904688	106159781	BIEC2_808625	BIEC2_849875	GAGAAC	0.13	-0.387	11.5	0.000749
9	8	3	105884170	106212324	BIEC2-808622	BIEC2_849888	GGAGAACAA	0.13	-0.387	11.5	0.00075
8	8	3	105876397	106159781	BIEC2_808617	BIEC2_849875	AGGAGAAC	0.13	-0.387	11.5	0.000751
5	6	3	105947243	106159781	BIEC2_808640	BIEC2_849875	AGAAC	0.13	-0.387	11.5	0.000752
7	7	3	105947243	106212324	BIEC2_808640	BIEC2_849888	AGAACAA	0.131	-0.387	11.5	0.000755
3	3	3	106074186	106192557	BIEC2_849861	BIEC2_808682	AAA	0.78	0.318	11.5	0.00076
8	8	3	105947243	106272076	BIEC2_808640	BIEC2_808693	AGAACAAG	0.131	-0.386	11.4	0.000769
2	3	3	106074186	106159781	BIEC2_849861	BIEC2_849875	AA	0.784	0.32	11.4	0.00077
5	6	3	105884170	106049666	BIEC2-808622	BIEC2_808653	GGAGA	0.135	-0.38	11.4	0.00077
3	4	3	105947243	106049666	BIEC2_808640	BIEC2_808653	AGA	0.135	-0.38	11.4	0.000774
4	5	3	105947243	106074186	BIEC2_808640	BIEC2_849861	AGAA	0.135	-0.38	11.4	0.000774
4	5	3	105904688	106049666	BIEC2_808625	BIEC2_808653	GAGA	0.135	-0.38	11.4	0.000775
5	6	3	105904688	106074186	BIEC2_808625	BIEC2_849861	GAGAA	0.135	-0.38	11.4	0.000775
6	6	3	105884170	106074186	BIEC2-808622	BIEC2_849861	GGAGAA	0.134	-0.38	11.4	0.000775
2	3	3	105874840	105875809	BIEC2-808606	BIEC2_808608	AG	0.135	-0.379	11.4	0.000777
6	7	3	105876397	106049666	BIEC2_808617	BIEC2_808653	AGGAGA	0.135	-0.38	11.4	0.000778
7	7	3	105876397	106074186	BIEC2_808617	BIEC2_849861	AGGAGAA	0.135	-0.379	11.4	0.000784
2	3	3	105997843	106049666	BIEC2_808645	BIEC2_808653	GA	0.52	0.257	11.4	0.000795
3	4	3	105874840	105876397	BIEC2-808606	BIEC2_808617	AGA	0.135	-0.378	11.3	0.000809
9	11	3	105947243	106272092	BIEC2_808640	BIEC2_808694	AGAACAAGG	0.118	-0.395	11.3	0.000813
4	5	3	105874840	105884170	BIEC2-808606	BIEC2-808622	AGAG	0.135	-0.378	11.3	0.000819
5	6	3	105874840	105904688	BIEC2-808606	BIEC2_808625	AGAGG	0.135	-0.378	11.3	0.000819
6	7	3	105874840	105947243	BIEC2-808606	BIEC2_808640	AGAGGA	0.135	-0.378	11.3	0.000819
7	8	3	105874840	105997843	BIEC2-808606	BIEC2_808645	AGAGGAG	0.135	-0.378	11.3	0.000819
7	8	3	105875809	106049666	BIEC2_808608	BIEC2_808653	GAGGAGA	0.135	-0.378	11.3	0.000819
8	8	3	105875809	106074186	BIEC2_808608	BIEC2_849861	GAGGAGAA	0.135	-0.378	11.3	0.000819
2	3	3	106159781	106192557	BIEC2_849875	BIEC2_808682	AA	0.779	0.314	11.3	0.000836
8	8	3	105874840	106049666	BIEC2-808606	BIEC2_808653	AGAGGAGA	0.135	-0.377	11.1	0.000942
9	8	3	105874840	106074186	BIEC2-808606	BIEC2_849861	AGAGGAGAA	0.135	-0.377	11.1	0.000942
9	7	3	105525925	105875809	BIEC2_808533	BIEC2_808608	AAGAGAAAG	0.135	-0.372	11	0.000984
3	4	3	105997843	106074186	BIEC2_808645	BIEC2_849861	GAA	0.49	0.251	11	0.000991
3	3	3	105874361	105875809	BIEC2_808600	BIEC2_808608	AAG	0.135	-0.369	10.8	0.00107
4	4	3	105830625	105875809	BIEC2_808579	BIEC2_808608	AAAG	0.135	-0.369	10.8	0.00107
4	4	3	105874361	105876397	BIEC2_808600	BIEC2_808617	AAGA	0.135	-0.369	10.8	0.00107
5	5	3	105829484	105875809	BIEC2_808577	BIEC2_808608	GAAAG	0.135	-0.369	10.8	0.00107
5	5	3	105830625	105876397	BIEC2_808579	BIEC2_808617	AAAGA	0.135	-0.369	10.8	0.00107
5	5	3	105874361	105884170	BIEC2_808600	BIEC2-808622	AAGAG	0.135	-0.369	10.8	0.00107
6	6	3	105767304	105875809	BIEC2_849774	BIEC2_808608	AGAAAG	0.135	-0.369	10.8	0.00107
6	6	3	105829484	105876397	BIEC2_808577	BIEC2_808617	GAAAGA	0.135	-0.369	10.8	0.00107
6	6	3	105830625	105884170	BIEC2_808579	BIEC2-808622	AAAGAG	0.135	-0.369	10.8	0.00107
6	6	3	105874361	105904688	BIEC2_808600	BIEC2_808625	AAGAGG	0.135	-0.369	10.8	0.00107
7	6	3	105630163	105875809	BIEC2_849751	BIEC2_808608	GAGAAAG	0.135	-0.369	10.8	0.00107
7	7	3	105767304	105876397	BIEC2_849774	BIEC2_808617	AGAAAGA	0.135	-0.369	10.8	0.00107
7	6	3	105829484	105884170	BIEC2_808577	BIEC2-808622	GAAAGAG	0.135	-0.369	10.8	0.00107
7	7	3	105830625	105904688	BIEC2_808579	BIEC2_808625	AAAGAGG	0.135	-0.369	10.8	0.00107
7	7	3	105874361	105947243	BIEC2_808600	BIEC2_808640	AAGAGGA	0.135	-0.369	10.8	0.00107
8	7	3	105547002	105875809	BIEC2_808543	BIEC2_808608	AGAGAAAG	0.135	-0.369	10.8	0.00107
8	7	3	105630163	105876397	BIEC2_849751	BIEC2_808617	GAGAAAGA	0.135	-0.369	10.8	0.00107
8	7	3	105767304	105884170	BIEC2_849774	BIEC2-808622	AGAAAGAG	0.135	-0.369	10.8	0.00107
8	7	3	105829484	105904688	BIEC2_808577	BIEC2_808625	GAAAGAGG	0.135	-0.369	10.8	0.00107
8	8	3	105830625	105947243	BIEC2_808579	BIEC2_808640	AAAGAGGA	0.135	-0.369	10.8	0.00107
8	8	3	105874361	105997843	BIEC2_808600	BIEC2_808645	AAGAGGAG	0.135	-0.369	10.8	0.00107
9	8	3	105547002	105876397	BIEC2_808543	BIEC2_808617	AGAGAAAGA	0.135	-0.369	10.8	0.00107
9	7	3	105630163	105884170	BIEC2_849751	BIEC2-808622	GAGAAAGAG	0.135	-0.369	10.8	0.00107
9	8	3	105767304	105904688	BIEC2_849774	BIEC2_808625	AGAAAGAGG	0.135	-0.369	10.8	0.00107
9	8	3	105829484	105947243	BIEC2_808577	BIEC2_808640	GAAAGAGGA	0.135	-0.369	10.8	0.00107
9	9	3	105830625	105997843	BIEC2_808579	BIEC2_808645	AAAGAGGAG	0.135	-0.369	10.8	0.00107
9	10	3	105874361	106049666	BIEC2_808600	BIEC2_808653	AAGAGGAGA	0.135	-0.369	10.8	0.00107
4	5	3	104583040	104817679	BIEC2-808366	BIEC2_808406	GAAA	0.513	0.256	10.7	0.00113
4	5	3	105875809	105904688	BIEC2_808608	BIEC2_808625	AGGG	0.402	0.247	10.3	0.00139
5	6	3	105874840	105904688	BIEC2-808606	BIEC2_808625	AAGGG	0.402	0.247	10.3	0.00139
6	6	3	105874361	105904688	BIEC2_808600	BIEC2_808625	AAAGGG	0.402	0.247	10.3	0.00139
3	4	3	105876397	105904688	BIEC2_808617	BIEC2_808625	GGG	0.401	0.247	10.3	0.00141
5	5	3	106074186	106272076	BIEC2_849861	BIEC2_808693	AAAAG	0.628	0.247	9.75	0.00189
4	5	3	106159781	106272076	BIEC2_849875	BIEC2_808693	AAAG	0.628	0.246	9.7	0.00193
2	3	3	105830625	105874361	BIEC2_808579	BIEC2_808600	AA	0.398	0.245	9.69	0.00195
3	3	3	105830625	105874840	BIEC2_808579	BIEC2-808606	AAA	0.398	0.245	9.69	0.00195
7	6	3	106272076	106517004	BIEC2_808693	BIEC2_849954	GGAAAGC	0.144	-0.334	8.99	0.00283
8	7	3	106212324	106517004	BIEC2_849888	BIEC2_849954	AGGAAAGC	0.144	-0.334	8.99	0.00283
9	8	3	106192557	106517004	BIEC2_808682	BIEC2_849954	AAGGAAAGC	0.144	-0.334	8.99	0.00283
5	6	3	106272331	106517004	BIEC2_808695	BIEC2_849954	AAAGC	0.143	-0.333	8.94	0.00292
6	6	3	106272092	106517004	BIEC2_808694	BIEC2_849954	GAAAGC	0.143	-0.333	8.94	0.00292
7	8	3	105997843	106272076	BIEC2_808645	BIEC2_808693	GAACAAG	0.136	-0.339	8.83	0.0031
8	10	3	105997843	106272092	BIEC2_808645	BIEC2_808694	GAACAAGG	0.136	-0.334	8.63	0.00344
9	10	3	105997843	106272331	BIEC2_808645	BIEC2_808695	GAACAAGGA	0.136	-0.333	8.57	0.00356
8	10	3	106159781	106352284	BIEC2_849875	BIEC2_808722	CAAGGAAA	0.118	-0.334	8.52	0.00365
9	10	3	106159781	106374194	BIEC2_849875	BIEC2_849930	CAAGGAAAG	0.118	-0.334	8.52	0.00366
4	6	3	105997843	106159781	BIEC2_808645	BIEC2_849875	GAAC	0.137	-0.331	8.45	0.00378
5	6	3	105997843	106192557	BIEC2_808645	BIEC2_808682	GAACA	0.137	-0.331	8.45	0.00379
6	7	3	105997843	106212324	BIEC2_808645	BIEC2_849888	GAACAA	0.137	-0.331	8.45	0.00379
4	4	3	106323816	106517004	BIEC2_808703	BIEC2_849954	AAGC	0.145	-0.321	8.31	0.0041
9	11	3	104821920	105163077	BIEC2-808415	BIEC2_808466	AAGGCGCAA	0.24	-0.271	8.07	0.00468
7	7	3	105046433	105336590	BIEC2_808442	BIEC2_849694	GCAAAGG	0.525	-0.219	7.99	0.00487
9	10	3	106074186	106352284	BIEC2_849861	BIEC2_808722	ACAAGGAAA	0.123	-0.316	7.94	0.00501
5	8	3	104821920	104986284	BIEC2-808415	BIEC2_808432	AAGGC	0.29	-0.259	7.82	0.00533
6	8	3	104821176	104986284	BIEC2_808412	BIEC2_808432	GAAGGC	0.289	-0.256	7.71	0.00568
8	7	3	105046433	105363241	BIEC2_808442	BIEC2_808500	GCAAAGGC	0.525	-0.215	7.7	0.00572
9	7	3	105046433	105407955	BIEC2_808442	BIEC2_808516	GCAAAGGCG	0.525	-0.215	7.7	0.00572
2	3	3	106374194	106517004	BIEC2_849930	BIEC2_849954	GC	0.146	-0.308	7.65	0.00585
3	3	3	106352284	106517004	BIEC2_808722	BIEC2_849954	AGC	0.146	-0.308	7.65	0.00585
7	7	3	105874361	105947243	BIEC2_808600	BIEC2_808640	AAAGGGA	0.118	-0.325	7.58	0.0061
4	7	3	104821920	104941985	BIEC2-808415	BIEC2_808426	AAGG	0.318	-0.243	7.47	0.00645
5	8	3	104821176	104941985	BIEC2_808412	BIEC2_808426	GAAGG	0.288	-0.252	7.46	0.0065
5	6	3	105875809	105947243	BIEC2_808608	BIEC2_808640	AGGGA	0.117	-0.323	7.38	0.00681
6	5	3	105525925	105830625	BIEC2_808533	BIEC2_808579	AAGAGA	0.425	-0.219	7.37	0.00682
6	7	3	105874840	105947243	BIEC2-808606	BIEC2_808640	AAGGGA	0.117	-0.323	7.37	0.00682
2	3	3	104738024	104817679	BIEC2_808387	BIEC2_808406	AA	0.559	0.214	7.34	0.00696
4	5	3	105046433	105163077	BIEC2_808442	BIEC2_808466	GCAA	0.537	-0.207	7.32	0.00701
5	5	3	105046433	105219978	BIEC2_808442	BIEC2_808473	GCAAA	0.537	-0.207	7.32	0.00701
6	8	3	104820735	104941985	BIEC2_808411	BIEC2_808426	AGAAGG	0.289	-0.249	7.27	0.00722
4	5	3	105876397	105947243	BIEC2_808617	BIEC2_808640	GGGA	0.117	-0.32	7.25	0.00729
7	8	3	104820735	104986284	BIEC2_808411	BIEC2_808432	AGAAGGC	0.289	-0.248	7.25	0.0073
3	3	3	104737609	104817679	BIEC2_808385	BIEC2_808406	AAA	0.559	0.212	7.22	0.00744
5	5	3	105547002	105830625	BIEC2_808543	BIEC2_808579	AGAGA	0.423	-0.216	7.2	0.00749
9	11	3	104583040	104892900	BIEC2-808366	BIEC2_849619	GAAAGGGAA	0.0191	0.776	7.13	0.0078
6	8	3	104583040	104821176	BIEC2-808366	BIEC2_808412	GAAAAG	0.406	0.221	7.1	0.00792
4	6	3	104821176	104892900	BIEC2_808412	BIEC2_849619	GAAG	0.286	-0.248	7.06	0.00811
8	8	3	105830625	105947243	BIEC2_808579	BIEC2_808640	CAAAGGGA	0.117	-0.314	7.03	0.00826
7	5	3	105407955	105830625	BIEC2_808516	BIEC2_808579	GAAGAGA	0.424	-0.214	7.02	0.00828
7	8	3	104583040	104821920	BIEC2-808366	BIEC2-808415	GAAAAGA	0.407	0.22	7.02	0.00831
6	6	3	105046433	105297394	BIEC2_808442	BIEC2_808489	GCAAAG	0.537	-0.203	6.95	0.0086
3	5	3	104821920	104892900	BIEC2-808415	BIEC2_849619	AAG	0.315	-0.236	6.94	0.00868
5	6	3	104820735	104892900	BIEC2_808411	BIEC2_849619	AGAAG	0.287	-0.246	6.93	0.00872
8	9	3	104583040	104843407	BIEC2-808366	BIEC2_808417	GAAAAGAA	0.409	0.217	6.91	0.00879
5	6	3	105947243	106159781	BIEC2_808640	BIEC2_849875	AGGAA	0.414	-0.199	6.6	0.0104
6	6	3	105947243	106192557	BIEC2_808640	BIEC2_808682	AGGAAA	0.414	-0.199	6.59	0.0105
9	8	3	105829484	105947243	BIEC2_808577	BIEC2_808640	GCAAAGGGA	0.116	-0.304	6.59	0.0105
2	4	3	104583040	104737609	BIEC2-808366	BIEC2_808385	AG	0.28	-0.213	6.46	0.0113
8	6	3	105363241	105830625	BIEC2_808500	BIEC2_808579	CGAAGAGA	0.422	-0.203	6.36	0.0119
5	7	3	104583040	104820735	BIEC2-808366	BIEC2_808411	GAAAA	0.436	0.208	6.34	0.012
3	4	3	105947243	106049666	BIEC2_808640	BIEC2_808653	AGG	0.417	-0.194	6.29	0.0124
4	5	3	105947243	106074186	BIEC2_808640	BIEC2_849861	AGGA	0.418	-0.194	6.29	0.0124
9	11	3	105947243	106272092	BIEC2_808640	BIEC2_808694	GGAAAAAGA	0.0728	0.39	6.22	0.0129
3	4	3	104817679	104821176	BIEC2_808406	BIEC2_808412	AAG	0.579	0.198	6.1	0.0138
4	4	3	104817679	104821920	BIEC2_808406	BIEC2-808415	AAGA	0.579	0.198	6.1	0.0138
7	12	3	106159781	106323816	BIEC2_849875	BIEC2_808703	CAAGGAA	0.0834	-0.314	6.08	0.014
4	5	3	104583040	104817679	BIEC2-808366	BIEC2_808406	AGGA	0.279	-0.205	6.04	0.0143
3	4	3	104583040	104738024	BIEC2-808366	BIEC2_808387	AGG	0.279	-0.205	6.02	0.0144
4	6	3	104738024	104821176	BIEC2_808387	BIEC2_808412	AAAG	0.448	0.203	6.02	0.0145
5	6	3	104738024	104821920	BIEC2_808387	BIEC2-808415	AAAGA	0.448	0.203	6.02	0.0145
8	11	3	106074186	106323816	BIEC2_849861	BIEC2_808703	ACAAGGAA	0.0967	-0.294	6.01	0.0145
3	4	3	105904688	105997843	BIEC2_808625	BIEC2_808645	GAA	0.0591	-0.411	5.97	0.0148
4	5	3	105884170	105997843	BIEC2-808622	BIEC2_808645	GGAA	0.0591	-0.411	5.97	0.0148
4	5	3	105904688	106049666	BIEC2_808625	BIEC2_808653	GAAA	0.0591	-0.411	5.97	0.0148
5	6	3	105876397	105997843	BIEC2_808617	BIEC2_808645	GGGAA	0.0591	-0.411	5.97	0.0148
5	6	3	105884170	106049666	BIEC2-808622	BIEC2_808653	GGAAA	0.0591	-0.411	5.97	0.0148
5	6	3	105904688	106074186	BIEC2_808625	BIEC2_849861	GAAAA	0.0591	-0.411	5.97	0.0148
6	7	3	105875809	105997843	BIEC2_808608	BIEC2_808645	AGGGAA	0.0591	-0.411	5.97	0.0148
6	7	3	105876397	106049666	BIEC2_808617	BIEC2_808653	GGGAAA	0.0591	-0.411	5.97	0.0148
6	6	3	105884170	106074186	BIEC2-808622	BIEC2_849861	GGAAAA	0.0591	-0.411	5.97	0.0148
7	8	3	105874840	105997843	BIEC2-808606	BIEC2_808645	AAGGGAA	0.0591	-0.411	5.97	0.0148
7	8	3	105875809	106049666	BIEC2_808608	BIEC2_808653	AGGGAAA	0.0591	-0.411	5.97	0.0148
7	7	3	105876397	106074186	BIEC2_808617	BIEC2_849861	GGGAAAA	0.0591	-0.411	5.97	0.0148
8	8	3	105874361	105997843	BIEC2_808600	BIEC2_808645	AAAGGGAA	0.0591	-0.411	5.97	0.0148
8	8	3	105875809	106074186	BIEC2_808608	BIEC2_849861	AGGGAAAA	0.0591	-0.411	5.97	0.0148
9	10	3	105874361	106049666	BIEC2_808600	BIEC2_808653	AAAGGGAAA	0.0591	-0.411	5.97	0.0148
9	9	3	105830625	105997843	BIEC2_808579	BIEC2_808645	CAAAGGGAA	0.0591	-0.411	5.96	0.0149
2	3	3	105997843	106049666	BIEC2_808645	BIEC2_808653	GG	0.419	-0.188	5.9	0.0154
2	3	3	106049666	106074186	BIEC2_808653	BIEC2_849861	GA	0.419	-0.188	5.9	0.0154
6	7	3	105904688	106159781	BIEC2_808625	BIEC2_849875	GAGGAA	0.409	-0.189	5.89	0.0155
8	9	3	104817679	104986284	BIEC2_808406	BIEC2_808432	CAGAAGGC	0.0518	-0.418	5.89	0.0155
7	9	3	104817679	104941985	BIEC2_808406	BIEC2_808426	CAGAAGG	0.0518	-0.418	5.89	0.0156
8	10	3	104738024	104941985	BIEC2_808387	BIEC2_808426	ACAGAAGG	0.0518	-0.417	5.88	0.0156
9	10	3	104737609	104941985	BIEC2_808385	BIEC2_808426	AACAGAAGG	0.0518	-0.417	5.88	0.0156
9	10	3	104738024	104986284	BIEC2_808387	BIEC2_808432	ACAGAAGGC	0.0518	-0.417	5.88	0.0156
6	7	3	104817679	104892900	BIEC2_808406	BIEC2_849619	CAGAAG	0.0517	-0.417	5.88	0.0157
3	4	3	105997843	106074186	BIEC2_808645	BIEC2_849861	GGA	0.419	-0.188	5.87	0.0158
5	6	3	104737609	104821176	BIEC2_808385	BIEC2_808412	AAAAG	0.448	0.201	5.86	0.0158
6	6	3	104737609	104821920	BIEC2_808385	BIEC2-808415	AAAAGA	0.448	0.201	5.86	0.0158
7	9	3	104738024	104892900	BIEC2_808387	BIEC2_849619	ACAGAAG	0.0518	-0.416	5.86	0.0158
8	9	3	104737609	104892900	BIEC2_808385	BIEC2_849619	AACAGAAG	0.0518	-0.416	5.86	0.0158
6	8	3	104583040	104821176	BIEC2-808366	BIEC2_808412	AGGAGG	0.252	-0.216	5.85	0.0159
9	7	3	105336590	105830625	BIEC2_849694	BIEC2_808579	GCGAAGAGA	0.428	-0.203	5.84	0.016
5	7	3	104583040	104820735	BIEC2-808366	BIEC2_808411	AGGAG	0.252	-0.215	5.83	0.0161
8	8	3	105874840	106049666	BIEC2-808606	BIEC2_808653	AAGGGAAA	0.0591	-0.407	5.82	0.0162
9	8	3	105874840	106074186	BIEC2-808606	BIEC2_849861	AAGGGAAAA	0.0591	-0.407	5.82	0.0162
4	5	3	105904688	106049666	BIEC2_808625	BIEC2_808653	GAGG	0.412	-0.188	5.79	0.0164
2	4	3	104583040	104737609	BIEC2-808366	BIEC2_808385	GA	0.562	0.191	5.76	0.0167
7	7	3	105904688	106192557	BIEC2_808625	BIEC2_808682	GAGGAAA	0.407	-0.187	5.76	0.0167
7	10	3	104821176	105046433	BIEC2_808412	BIEC2_808442	GAAGGCG	0.256	-0.229	5.75	0.0168
8	10	3	104821176	105074484	BIEC2_808412	BIEC2_808446	GAAGGCGC	0.256	-0.229	5.75	0.0168
2	3	3	104817679	104820735	BIEC2_808406	BIEC2_808411	AA	0.608	0.196	5.74	0.0169
3	4	3	106049666	106159781	BIEC2_808653	BIEC2_849875	GAA	0.417	-0.186	5.73	0.017
4	6	3	105997843	106159781	BIEC2_808645	BIEC2_849875	GGAA	0.417	-0.186	5.73	0.017
4	4	3	106049666	106192557	BIEC2_808653	BIEC2_808682	GAAA	0.417	-0.186	5.73	0.017
5	6	3	105997843	106192557	BIEC2_808645	BIEC2_808682	GGAAA	0.417	-0.186	5.73	0.017
9	11	3	104817679	105046433	BIEC2_808406	BIEC2_808442	CAGAAGGCG	0.052	-0.41	5.73	0.017
5	6	3	105884170	106049666	BIEC2-808622	BIEC2_808653	GGAGG	0.411	-0.186	5.72	0.0171
5	6	3	105904688	106074186	BIEC2_808625	BIEC2_849861	GAGGA	0.411	-0.186	5.72	0.0171
6	6	3	105884170	106074186	BIEC2-808622	BIEC2_849861	GGAGGA	0.412	-0.186	5.72	0.0171
8	10	3	105997843	106272092	BIEC2_808645	BIEC2_808694	GAAAAAGA	0.0755	0.373	5.72	0.0171
9	11	3	104583040	104892900	BIEC2-808366	BIEC2_849619	GAACAGAAG	0.0497	-0.422	5.72	0.0171
7	7	3	105884170	106159781	BIEC2-808622	BIEC2_849875	GGAGGAA	0.41	-0.186	5.68	0.0174
8	7	3	105884170	106192557	BIEC2-808622	BIEC2_808682	GGAGGAAA	0.41	-0.186	5.69	0.0174
6	10	3	104821920	105046433	BIEC2-808415	BIEC2_808442	AAGGCG	0.256	-0.225	5.58	0.0185
7	8	3	104583040	104821920	BIEC2-808366	BIEC2-808415	AGGAGGG	0.252	-0.212	5.58	0.0185
2	3	3	105829484	105830625	BIEC2_808577	BIEC2_808579	GA	0.61	0.19	5.56	0.0187
8	9	3	104583040	104843407	BIEC2-808366	BIEC2_808417	AGGAGGGA	0.254	-0.209	5.53	0.019
9	11	3	104583040	104892900	BIEC2-808366	BIEC2_849619	AGGAGGGAA	0.254	-0.209	5.53	0.019
3	5	3	104738024	104820735	BIEC2_808387	BIEC2_808411	AAA	0.477	0.195	5.52	0.0192
2	3	3	106049666	106074186	BIEC2_808653	BIEC2_849861	AA	0.551	0.178	5.48	0.0196
9	7	3	105336590	105830625	BIEC2_849694	BIEC2_808579	GAGAGGAGC	0.0382	0.564	5.48	0.0196
3	4	3	104583040	104738024	BIEC2-808366	BIEC2_808387	GAA	0.562	0.185	5.47	0.0197
7	10	3	104821920	105074484	BIEC2-808415	BIEC2_808446	AAGGCGC	0.257	-0.222	5.43	0.0202
4	5	3	104843407	104986284	BIEC2_808417	BIEC2_808432	AGGC	0.361	-0.192	5.42	0.0203
9	10	3	105997843	106272331	BIEC2_808645	BIEC2_808695	GAAAAAGAG	0.0746	0.362	5.37	0.0209
4	5	3	104737609	104820735	BIEC2_808385	BIEC2_808411	AAAA	0.477	0.192	5.36	0.021
3	4	3	105046433	105131873	BIEC2_808442	BIEC2_808456	GCA	0.726	0.198	5.3	0.0217
3	4	3	105767304	105830625	BIEC2_849774	BIEC2_808579	AGA	0.608	0.185	5.23	0.0226
3	4	3	104843407	104941985	BIEC2_808417	BIEC2_808426	AGG	0.39	-0.182	5.19	0.0231
7	6	3	104941985	105219978	BIEC2_808426	BIEC2_808473	GCACAAA	0.23	-0.21	5.17	0.0234
5	5	3	105046433	105219978	BIEC2_808442	BIEC2_808473	ACAAA	0.23	-0.209	5.15	0.0236
6	6	3	104986284	105219978	BIEC2_808432	BIEC2_808473	CACAAA	0.23	-0.209	5.15	0.0236
4	4	3	105630163	105830625	BIEC2_849751	BIEC2_808579	GAGA	0.608	0.183	5.14	0.0238
4	4	3	106323816	106517004	BIEC2_808703	BIEC2_849954	AAGA	0.195	-0.229	5.14	0.0238
2	3	3	104843407	104892900	BIEC2_808417	BIEC2_849619	AG	0.39	-0.181	5.13	0.0239
7	7	3	105884170	106159781	BIEC2-808622	BIEC2_849875	GGAAAAC	0.0442	-0.435	5	0.0258
8	8	3	105876397	106159781	BIEC2_808617	BIEC2_849875	GGGAAAAC	0.0443	-0.435	5	0.0258
8	7	3	105884170	106192557	BIEC2-808622	BIEC2_808682	GGAAAACA	0.0442	-0.435	5	0.0258
9	8	3	105876397	106192557	BIEC2_808617	BIEC2_808682	GGGAAAACA	0.0443	-0.435	5	0.0258
9	8	3	105884170	106212324	BIEC2-808622	BIEC2_849888	GGAAAACAA	0.0442	-0.435	5	0.0258
6	7	3	105904688	106159781	BIEC2_808625	BIEC2_849875	GAAAAC	0.0442	-0.435	4.99	0.0259
7	7	3	105904688	106192557	BIEC2_808625	BIEC2_808682	GAAAACA	0.0443	-0.435	4.99	0.0259
8	8	3	105904688	106212324	BIEC2_808625	BIEC2_849888	GAAAACAA	0.0443	-0.435	4.99	0.0259
9	9	3	105904688	106272076	BIEC2_808625	BIEC2_808693	GAAAACAAG	0.0443	-0.435	4.99	0.0259
7	9	3	104738024	104892900	BIEC2_808387	BIEC2_849619	GAGGGAA	0.258	-0.196	4.95	0.0265
8	11	3	104821920	105131873	BIEC2-808415	BIEC2_808456	AAGGCGCA	0.239	-0.216	4.93	0.0268
9	11	3	104821176	105131873	BIEC2_808412	BIEC2_808456	GAAGGCGCA	0.239	-0.216	4.93	0.0268
3	4	3	105046433	105131873	BIEC2_808442	BIEC2_808456	ACA	0.226	-0.207	4.92	0.0269
2	3	3	104817679	104820735	BIEC2_808406	BIEC2_808411	CA	0.053	-0.376	4.9	0.0273
3	3	3	104737609	104817679	BIEC2_808385	BIEC2_808406	AAC	0.053	-0.376	4.9	0.0273
3	5	3	104738024	104820735	BIEC2_808387	BIEC2_808411	ACA	0.053	-0.376	4.9	0.0273
3	4	3	104817679	104821176	BIEC2_808406	BIEC2_808412	CAG	0.053	-0.376	4.9	0.0273
4	5	3	104737609	104820735	BIEC2_808385	BIEC2_808411	AACA	0.053	-0.376	4.9	0.0273
4	6	3	104738024	104821176	BIEC2_808387	BIEC2_808412	ACAG	0.053	-0.376	4.9	0.0273
4	4	3	104817679	104821920	BIEC2_808406	BIEC2-808415	CAGA	0.053	-0.376	4.9	0.0273
5	6	3	104737609	104821176	BIEC2_808385	BIEC2_808412	AACAG	0.053	-0.376	4.9	0.0273
5	6	3	104738024	104821920	BIEC2_808387	BIEC2-808415	ACAGA	0.053	-0.376	4.9	0.0273
5	5	3	104817679	104843407	BIEC2_808406	BIEC2_808417	CAGAA	0.053	-0.376	4.9	0.0273
6	6	3	104737609	104821920	BIEC2_808385	BIEC2-808415	AACAGA	0.053	-0.376	4.9	0.0273
7	7	3	104737609	104843407	BIEC2_808385	BIEC2_808417	AACAGAA	0.053	-0.376	4.9	0.0273
9	10	3	104820735	105074484	BIEC2_808411	BIEC2_808446	AGAAGGCGC	0.258	-0.211	4.89	0.0273
7	8	3	104583040	104821920	BIEC2-808366	BIEC2-808415	GAACAGA	0.0504	-0.391	4.88	0.0276
8	10	3	104820735	105046433	BIEC2_808411	BIEC2_808442	AGAAGGCG	0.258	-0.21	4.88	0.0276
6	8	3	104583040	104821176	BIEC2-808366	BIEC2_808412	GAACAG	0.0505	-0.39	4.87	0.0277
8	9	3	104737609	104892900	BIEC2_808385	BIEC2_849619	GGAGGGAA	0.258	-0.195	4.86	0.0279
5	7	3	104583040	104820735	BIEC2-808366	BIEC2_808411	GAACA	0.0498	-0.392	4.81	0.0287
3	4	3	104843407	104941985	BIEC2_808417	BIEC2_808426	AAG	0.257	-0.197	4.79	0.029
4	5	3	104843407	104986284	BIEC2_808417	BIEC2_808432	AAGC	0.257	-0.197	4.78	0.0291
7	7	3	104737609	104843407	BIEC2_808385	BIEC2_808417	AAAAGAA	0.451	0.178	4.76	0.0295
9	11	3	104821920	105163077	BIEC2-808415	BIEC2_808466	AAAGCGCAA	0.0444	-0.432	4.76	0.0295
5	5	3	104941985	105131873	BIEC2_808426	BIEC2_808456	GCACA	0.231	-0.201	4.76	0.0296
6	6	3	104941985	105163077	BIEC2_808426	BIEC2_808466	GCACAA	0.231	-0.201	4.75	0.0296
2	3	3	104738024	104817679	BIEC2_808387	BIEC2_808406	AC	0.0532	-0.37	4.75	0.0297
2	3	3	104892900	104941985	BIEC2_849619	BIEC2_808426	AG	0.257	-0.196	4.75	0.0297
2	3	3	104986284	105046433	BIEC2_808432	BIEC2_808442	CA	0.231	-0.201	4.75	0.0298
3	4	3	104941985	105046433	BIEC2_808426	BIEC2_808442	GCA	0.231	-0.201	4.75	0.0298
3	4	3	104986284	105074484	BIEC2_808432	BIEC2_808446	CAC	0.231	-0.201	4.75	0.0298
4	4	3	104941985	105074484	BIEC2_808426	BIEC2_808446	GCAC	0.231	-0.201	4.75	0.0298
4	5	3	104986284	105131873	BIEC2_808432	BIEC2_808456	CACA	0.231	-0.201	4.75	0.0298
4	5	3	105046433	105163077	BIEC2_808442	BIEC2_808466	ACAA	0.231	-0.201	4.75	0.0298
5	6	3	104986284	105163077	BIEC2_808432	BIEC2_808466	CACAA	0.231	-0.201	4.75	0.0298
9	11	3	104583040	104892900	BIEC2-808366	BIEC2_849619	AAAAAGAAA	0.0405	-0.453	4.74	0.0298
3	4	3	104892900	104986284	BIEC2_849619	BIEC2_808432	AGC	0.257	-0.194	4.67	0.0311
2	3	3	105829484	105830625	BIEC2_808577	BIEC2_808579	GC	0.354	-0.178	4.66	0.0313
2	3	3	105830625	105874361	BIEC2_808579	BIEC2_808600	CA	0.354	-0.178	4.66	0.0313
3	4	3	105829484	105874361	BIEC2_808577	BIEC2_808600	GCA	0.354	-0.178	4.66	0.0313
3	3	3	105830625	105874840	BIEC2_808579	BIEC2-808606	CAA	0.354	-0.178	4.66	0.0313
4	4	3	105829484	105874840	BIEC2_808577	BIEC2-808606	GCAA	0.354	-0.178	4.66	0.0313
4	4	3	105830625	105875809	BIEC2_808579	BIEC2_808608	CAAA	0.354	-0.178	4.66	0.0313
5	5	3	105829484	105875809	BIEC2_808577	BIEC2_808608	GCAAA	0.354	-0.178	4.66	0.0313
2	3	3	106374194	106517004	BIEC2_849930	BIEC2_849954	GA	0.719	0.185	4.65	0.0315
7	12	3	106159781	106323816	BIEC2_849875	BIEC2_808703	CAAGGAC	0.079	-0.354	4.64	0.0316
6	7	3	104738024	104843407	BIEC2_808387	BIEC2_808417	GAGGGA	0.259	-0.19	4.64	0.0317
7	7	3	105046433	105336590	BIEC2_808442	BIEC2_849694	ACAAAGG	0.0896	-0.294	4.64	0.0317
4	5	3	104583040	104817679	BIEC2-808366	BIEC2_808406	GAAC	0.0493	-0.387	4.62	0.0321
2	3	3	105046433	105074484	BIEC2_808442	BIEC2_808446	AC	0.229	-0.199	4.59	0.0326
7	7	3	104737609	104843407	BIEC2_808385	BIEC2_808417	GGAGGGA	0.259	-0.19	4.58	0.0328
2	3	3	105046433	105074484	BIEC2_808442	BIEC2_808446	GC	0.743	0.187	4.47	0.035
6	7	3	104738024	104843407	BIEC2_808387	BIEC2_808417	AAAGAA	0.452	0.172	4.43	0.0358
9	10	3	106074186	106352284	BIEC2_849861	BIEC2_808722	ACAAGGACA	0.062	-0.371	4.42	0.036
5	6	3	106272331	106517004	BIEC2_808695	BIEC2_849954	AAAGA	0.184	-0.219	4.4	0.0363
6	6	3	106272092	106517004	BIEC2_808694	BIEC2_849954	GAAAGA	0.184	-0.219	4.4	0.0363
8	7	3	106212324	106517004	BIEC2_849888	BIEC2_849954	AGGAAAGA	0.183	-0.219	4.41	0.0363
9	8	3	106192557	106517004	BIEC2_808682	BIEC2_849954	AAGGAAAGA	0.183	-0.219	4.41	0.0363
8	11	3	106074186	106323816	BIEC2_849861	BIEC2_808703	ACAAGGAC	0.0655	-0.365	4.4	0.0364
2	3	3	105947243	105997843	BIEC2_808640	BIEC2_808645	AA	0.061	-0.347	4.36	0.0372
3	4	3	105947243	106049666	BIEC2_808640	BIEC2_808653	AAA	0.061	-0.347	4.36	0.0372
3	4	3	105997843	106074186	BIEC2_808645	BIEC2_849861	AAA	0.061	-0.347	4.36	0.0372
4	5	3	105947243	106074186	BIEC2_808640	BIEC2_849861	AAAA	0.061	-0.347	4.36	0.0372
7	6	3	106272076	106517004	BIEC2_808693	BIEC2_849954	GGAAAGA	0.184	-0.218	4.36	0.0372
8	9	3	104583040	104843407	BIEC2-808366	BIEC2_808417	GAACAGAA	0.0513	-0.362	4.33	0.0379
6	7	3	104738024	104843407	BIEC2_808387	BIEC2_808417	ACAGAA	0.0518	-0.359	4.32	0.0382
7	7	3	104986284	105297394	BIEC2_808432	BIEC2_808489	CACAAAG	0.0903	-0.282	4.32	0.0382
8	8	3	104986284	105336590	BIEC2_808432	BIEC2_849694	CACAAAGG	0.0902	-0.282	4.31	0.0383
6	6	3	105046433	105297394	BIEC2_808442	BIEC2_808489	ACAAAG	0.0903	-0.282	4.3	0.0386
8	5	3	105407955	105874361	BIEC2_808516	BIEC2_808600	GAAGAGCA	0.344	-0.172	4.29	0.0388
9	5	3	105407955	105874840	BIEC2_808516	BIEC2-808606	GAAGAGCAA	0.344	-0.172	4.29	0.0388
2	3	3	105997843	106049666	BIEC2_808645	BIEC2_808653	AA	0.0611	-0.344	4.28	0.0389
3	3	3	106352284	106517004	BIEC2_808722	BIEC2_849954	AGA	0.718	0.177	4.25	0.0396
9	9	3	105875809	106159781	BIEC2_808608	BIEC2_849875	AGGGAAAAC	0.0451	-0.395	4.18	0.0412
4	6	3	104738024	104821176	BIEC2_808387	BIEC2_808412	GAGG	0.257	-0.184	4.17	0.0417
5	6	3	104737609	104821176	BIEC2_808385	BIEC2_808412	GGAGG	0.257	-0.183	4.11	0.0431
3	5	3	104738024	104820735	BIEC2_808387	BIEC2_808411	GAG	0.257	-0.183	4.08	0.0439
9	10	3	106159781	106374194	BIEC2_849875	BIEC2_849930	CAAGGACAG	0.0668	-0.353	4.08	0.0439
8	10	3	106159781	106352284	BIEC2_849875	BIEC2_808722	CAAGGACA	0.0668	-0.352	4.08	0.044
9	7	3	105336590	105830625	BIEC2_849694	BIEC2_808579	GCGAAGAGC	0.194	-0.2	4.02	0.0454
4	5	3	104737609	104820735	BIEC2_808385	BIEC2_808411	GGAG	0.257	-0.181	4.02	0.0455
3	4	3	105767304	105830625	BIEC2_849774	BIEC2_808579	AGC	0.343	-0.165	3.99	0.0463
9	10	3	106159781	106374194	BIEC2_849875	BIEC2_849930	AAAGAGAAG	0.0644	-0.365	3.99	0.0463
6	6	3	104941985	105163077	BIEC2_808426	BIEC2_808466	GCGCAA	0.474	-0.153	3.98	0.0464
7	6	3	104941985	105219978	BIEC2_808426	BIEC2_808473	GCGCAAA	0.474	-0.153	3.98	0.0465
5	6	3	104986284	105163077	BIEC2_808432	BIEC2_808466	CGCAA	0.476	-0.152	3.94	0.0477
6	6	3	104986284	105219978	BIEC2_808432	BIEC2_808473	CGCAAA	0.476	-0.152	3.94	0.0477
5	6	3	104738024	104821920	BIEC2_808387	BIEC2-808415	GAGGG	0.256	-0.18	3.93	0.0479
7	5	3	105407955	105830625	BIEC2_808516	BIEC2_808579	GAAGAGC	0.342	-0.165	3.93	0.0479
7	6	3	105525925	105874361	BIEC2_808533	BIEC2_808600	AAGAGCA	0.34	-0.164	3.92	0.0481
8	6	3	105525925	105874840	BIEC2_808533	BIEC2-808606	AAGAGCAA	0.34	-0.164	3.92	0.0481
9	7	3	105525925	105875809	BIEC2_808533	BIEC2_808608	AAGAGCAAA	0.341	-0.164	3.92	0.0481
4	5	3	105767304	105874361	BIEC2_849774	BIEC2_808600	AGCA	0.343	-0.163	3.92	0.0483
5	5	3	105767304	105874840	BIEC2_849774	BIEC2-808606	AGCAA	0.343	-0.163	3.92	0.0483
6	6	3	105767304	105875809	BIEC2_849774	BIEC2_808608	AGCAAA	0.342	-0.163	3.91	0.0486
5	5	3	105630163	105874361	BIEC2_849751	BIEC2_808600	GAGCA	0.342	-0.163	3.9	0.0488
6	5	3	105630163	105874840	BIEC2_849751	BIEC2-808606	GAGCAA	0.342	-0.163	3.9	0.0488
7	6	3	105630163	105875809	BIEC2_849751	BIEC2_808608	GAGCAAA	0.342	-0.163	3.9	0.0488
7	8	3	106049666	106272092	BIEC2_808653	BIEC2_808694	AAAAAGA	0.0886	0.288	3.89	0.0491
6	6	3	104737609	104821920	BIEC2_808385	BIEC2-808415	GGAGGG	0.256	-0.179	3.87	0.0496
4	4	3	105630163	105830625	BIEC2_849751	BIEC2_808579	GAGC	0.342	-0.162	3.86	0.05
7	7	3	105947243	106212324	BIEC2_808640	BIEC2_849888	AGGAAAA	0.359	-0.157	3.82	0.051
2	3	3	104986284	105046433	BIEC2_808432	BIEC2_808442	CG	0.498	-0.152	3.81	0.0515
3	4	3	104986284	105074484	BIEC2_808432	BIEC2_808446	CGC	0.498	-0.152	3.81	0.0515
8	8	3	105947243	106272076	BIEC2_808640	BIEC2_808693	AGGAAAAG	0.359	-0.157	3.8	0.0519
9	10	3	104738024	104986284	BIEC2_808387	BIEC2_808432	AAAGAAGGC	0.227	-0.19	3.79	0.0519
5	5	3	104817679	104843407	BIEC2_808406	BIEC2_808417	AAGAA	0.466	0.159	3.78	0.0523
7	6	3	105525925	105874361	BIEC2_808533	BIEC2_808600	AAGAGAA	0.205	-0.192	3.75	0.0532
8	6	3	105525925	105874840	BIEC2_808533	BIEC2-808606	AAGAGAAA	0.205	-0.192	3.75	0.0532
6	6	3	105547002	105874361	BIEC2_808543	BIEC2_808600	AGAGCA	0.34	-0.16	3.74	0.0535
7	6	3	105547002	105874840	BIEC2_808543	BIEC2-808606	AGAGCAA	0.341	-0.16	3.74	0.0535
8	7	3	105547002	105875809	BIEC2_808543	BIEC2_808608	AGAGCAAA	0.341	-0.16	3.74	0.0535
7	7	3	104986284	105297394	BIEC2_808432	BIEC2_808489	CGCAAAG	0.475	-0.148	3.72	0.0542
6	6	3	106049666	106272076	BIEC2_808653	BIEC2_808693	GAAAAG	0.361	-0.155	3.71	0.0544
6	5	3	105525925	105830625	BIEC2_808533	BIEC2_808579	AAGAGC	0.341	-0.159	3.68	0.0556
5	5	3	105547002	105830625	BIEC2_808543	BIEC2_808579	AGAGC	0.341	-0.159	3.68	0.0557
8	7	3	105046433	105363241	BIEC2_808442	BIEC2_808500	ACAAAGGC	0.0822	-0.269	3.66	0.0562
9	7	3	105046433	105407955	BIEC2_808442	BIEC2_808516	ACAAAGGCG	0.0822	-0.269	3.66	0.0562
3	4	3	104941985	105046433	BIEC2_808426	BIEC2_808442	GCG	0.495	-0.149	3.66	0.0563
4	4	3	104941985	105074484	BIEC2_808426	BIEC2_808446	GCGC	0.496	-0.149	3.66	0.0563
3	4	3	104892900	104986284	BIEC2_849619	BIEC2_808432	GGC	0.469	-0.151	3.64	0.057
8	8	3	104892900	105219978	BIEC2_849619	BIEC2_808473	AGCACAAA	0.194	-0.19	3.64	0.057
9	9	3	104843407	105219978	BIEC2_808417	BIEC2_808473	AAGCACAAA	0.194	-0.19	3.64	0.057
6	6	3	105547002	105874361	BIEC2_808543	BIEC2_808600	AGAGAA	0.205	-0.188	3.63	0.0573
7	6	3	105547002	105874840	BIEC2_808543	BIEC2-808606	AGAGAAA	0.205	-0.188	3.63	0.0573
7	8	3	105997843	106272076	BIEC2_808645	BIEC2_808693	GGAAAAG	0.362	-0.153	3.63	0.0574
8	8	3	106049666	106272331	BIEC2_808653	BIEC2_808695	AAAAAGAG	0.0876	0.279	3.62	0.0576
9	10	3	105997843	106272331	BIEC2_808645	BIEC2_808695	AAACAAGGA	0.0463	-0.367	3.61	0.0579
9	10	3	104737609	104941985	BIEC2_808385	BIEC2_808426	AAAAGAAGG	0.225	-0.185	3.59	0.0587
8	9	3	104737609	104892900	BIEC2_808385	BIEC2_849619	AAAAGAAG	0.226	-0.185	3.58	0.059
8	7	3	104941985	105297394	BIEC2_808426	BIEC2_808489	GCGCAAAG	0.474	-0.146	3.58	0.059
7	9	3	104738024	104892900	BIEC2_808387	BIEC2_849619	AAAGAAG	0.226	-0.185	3.57	0.0592
8	10	3	105997843	106272092	BIEC2_808645	BIEC2_808694	AAACAAGG	0.0461	-0.366	3.56	0.0596
8	10	3	106159781	106352284	BIEC2_849875	BIEC2_808722	AAAGAGAA	0.0632	-0.347	3.56	0.0598
7	12	3	106159781	106323816	BIEC2_849875	BIEC2_808703	AAAGAGA	0.0658	-0.345	3.56	0.0599
8	7	3	105829484	105904688	BIEC2_808577	BIEC2_808625	GCAAAGGG	0.216	-0.173	3.53	0.0608
8	10	3	104738024	104941985	BIEC2_808387	BIEC2_808426	AAAGAAGG	0.226	-0.183	3.52	0.0611
7	7	3	105830625	105904688	BIEC2_808579	BIEC2_808625	CAAAGGG	0.216	-0.173	3.52	0.0612
5	5	3	106049666	106212324	BIEC2_808653	BIEC2_849888	GAAAA	0.362	-0.15	3.49	0.0624
6	7	3	105997843	106212324	BIEC2_808645	BIEC2_849888	GGAAAA	0.362	-0.15	3.49	0.0624
9	8	3	105884170	106212324	BIEC2-808622	BIEC2_849888	GGAGGAAAA	0.356	-0.151	3.48	0.0625
8	5	3	105407955	105874361	BIEC2_808516	BIEC2_808600	GAAGAGAA	0.206	-0.184	3.48	0.0627
9	5	3	105407955	105874840	BIEC2_808516	BIEC2-808606	GAAGAGAAA	0.206	-0.184	3.48	0.0627
9	10	3	106074186	106352284	BIEC2_849861	BIEC2_808722	AAAAGGAAA	0.0929	-0.244	3.41	0.0653
9	11	3	104817679	105046433	BIEC2_808406	BIEC2_808442	AGGGAAGCA	0.194	-0.182	3.39	0.0662
7	8	3	105997843	106272076	BIEC2_808645	BIEC2_808693	AAACAAG	0.0463	-0.356	3.39	0.0663
7	10	3	104821176	105046433	BIEC2_808412	BIEC2_808442	GGAAGCA	0.195	-0.182	3.37	0.0669
8	10	3	104821176	105074484	BIEC2_808412	BIEC2_808446	GGAAGCAC	0.195	-0.182	3.37	0.0669
5	7	3	104843407	105046433	BIEC2_808417	BIEC2_808442	AGGCG	0.326	-0.154	3.37	0.0671
8	8	3	105904688	106212324	BIEC2_808625	BIEC2_849888	GAGGAAAA	0.354	-0.149	3.36	0.0672
9	8	3	104986284	105363241	BIEC2_808432	BIEC2_808500	CACAAAGGC	0.0823	-0.258	3.36	0.0672
9	11	3	104821176	105131873	BIEC2_808412	BIEC2_808456	GGAAGCACA	0.195	-0.182	3.36	0.0674
8	11	3	104821920	105131873	BIEC2-808415	BIEC2_808456	GAAGCACA	0.195	-0.181	3.35	0.0678
7	10	3	104821920	105074484	BIEC2-808415	BIEC2_808446	GAAGCAC	0.195	-0.181	3.35	0.0679
9	11	3	104821920	105163077	BIEC2-808415	BIEC2_808466	GAAGCACAA	0.195	-0.181	3.35	0.0679
6	10	3	104821920	105046433	BIEC2-808415	BIEC2_808442	GAAGCA	0.195	-0.181	3.34	0.0682
8	10	3	104820735	105046433	BIEC2_808411	BIEC2_808442	GGGAAGCA	0.194	-0.181	3.34	0.0683
9	10	3	104820735	105074484	BIEC2_808411	BIEC2_808446	GGGAAGCAC	0.194	-0.181	3.34	0.0683
5	7	3	104843407	105046433	BIEC2_808417	BIEC2_808442	AAGCA	0.195	-0.182	3.33	0.0687
6	7	3	104843407	105074484	BIEC2_808417	BIEC2_808446	AAGCAC	0.195	-0.182	3.32	0.0691
6	6	3	105947243	106192557	BIEC2_808640	BIEC2_808682	AAAACA	0.046	-0.349	3.31	0.0692
7	7	3	105947243	106212324	BIEC2_808640	BIEC2_849888	AAAACAA	0.0461	-0.349	3.31	0.0692
8	8	3	105947243	106272076	BIEC2_808640	BIEC2_808693	AAAACAAG	0.0461	-0.349	3.31	0.0692
5	6	3	105947243	106159781	BIEC2_808640	BIEC2_849875	AAAAC	0.046	-0.348	3.31	0.0693
5	6	3	104892900	105074484	BIEC2_849619	BIEC2_808446	AGCAC	0.195	-0.181	3.31	0.0696
7	8	3	104843407	105131873	BIEC2_808417	BIEC2_808456	AAGCACA	0.195	-0.181	3.3	0.0697
8	9	3	104843407	105163077	BIEC2_808417	BIEC2_808466	AAGCACAA	0.195	-0.18	3.28	0.0706
8	8	3	104986284	105336590	BIEC2_808432	BIEC2_849694	CGCAAAGG	0.462	-0.139	3.28	0.0706
7	8	3	104892900	105163077	BIEC2_849619	BIEC2_808466	AGCACAA	0.195	-0.18	3.28	0.0707
4	6	3	104892900	105046433	BIEC2_849619	BIEC2_808442	AGCA	0.195	-0.18	3.28	0.0708
6	7	3	104892900	105131873	BIEC2_849619	BIEC2_808456	AGCACA	0.195	-0.18	3.28	0.0708
9	11	3	105947243	106272092	BIEC2_808640	BIEC2_808694	AGGAAAAGA	0.219	-0.182	3.26	0.0717
6	7	3	104843407	105074484	BIEC2_808417	BIEC2_808446	AGGCGC	0.327	-0.15	3.21	0.0738
8	7	3	104941985	105297394	BIEC2_808426	BIEC2_808489	GCACAAAG	0.0952	-0.239	3.2	0.0744
9	7	3	105363241	105874361	BIEC2_808500	BIEC2_808600	CGAAGAGAA	0.205	-0.177	3.19	0.0746
9	8	3	104941985	105336590	BIEC2_808426	BIEC2_849694	GCACAAAGG	0.095	-0.239	3.19	0.0748
4	6	3	105997843	106159781	BIEC2_808645	BIEC2_849875	AAAC	0.0455	-0.349	3.14	0.077
5	5	3	104941985	105131873	BIEC2_808426	BIEC2_808456	GCGCA	0.477	-0.136	3.14	0.0771
5	6	3	105997843	106192557	BIEC2_808645	BIEC2_808682	AAACA	0.0456	-0.348	3.14	0.0771
6	7	3	105997843	106212324	BIEC2_808645	BIEC2_849888	AAACAA	0.0456	-0.348	3.14	0.0771
2	2	3	104737609	104738024	BIEC2_808385	BIEC2_808387	GG	0.389	-0.146	3.11	0.0783
2	2	3	104737609	104738024	BIEC2_808385	BIEC2_808387	AA	0.611	0.146	3.11	0.0783
4	5	3	104986284	105131873	BIEC2_808432	BIEC2_808456	CGCA	0.479	-0.135	3.1	0.079
9	9	3	104892900	105297394	BIEC2_849619	BIEC2_808489	AGCGCAAAG	0.0565	-0.308	3.1	0.079
9	9	3	105904688	106272076	BIEC2_808625	BIEC2_808693	GAGGAAAAG	0.353	-0.142	3.08	0.0798
2	3	3	104738024	104817679	BIEC2_808387	BIEC2_808406	GA	0.387	-0.144	3.07	0.0803
9	8	3	104941985	105336590	BIEC2_808426	BIEC2_849694	GCGCAAAGG	0.462	-0.135	3.06	0.0806
9	7	3	105336590	105830625	BIEC2_849694	BIEC2_808579	GAGAAGAGC	0.112	-0.217	3.06	0.0808
6	8	3	104821176	104986284	BIEC2_808412	BIEC2_808432	GGAAGC	0.208	-0.174	3.05	0.0815
5	8	3	104821176	104941985	BIEC2_808412	BIEC2_808426	GGAAG	0.208	-0.174	3.04	0.0816
7	8	3	104583040	104821920	BIEC2-808366	BIEC2-808415	GAAAGGG	0.0791	0.256	3.04	0.0819
5	8	3	104821920	104986284	BIEC2-808415	BIEC2_808432	GAAGC	0.208	-0.174	3.04	0.082
7	9	3	104817679	104941985	BIEC2_808406	BIEC2_808426	AGGGAAG	0.209	-0.172	3.03	0.0821
7	8	3	106049666	106272092	BIEC2_808653	BIEC2_808694	GAAAAGA	0.217	-0.177	3.03	0.0822
8	9	3	104817679	104986284	BIEC2_808406	BIEC2_808432	AGGGAAGC	0.209	-0.172	3.03	0.0822
9	8	3	104986284	105363241	BIEC2_808432	BIEC2_808500	CGCAAAGGC	0.463	-0.133	3.01	0.0831
6	7	3	105876397	106049666	BIEC2_808617	BIEC2_808653	AGGAGG	0.354	-0.139	3.01	0.0835
7	7	3	105876397	106074186	BIEC2_808617	BIEC2_849861	AGGAGGA	0.354	-0.139	3.01	0.0835
4	7	3	104821920	104941985	BIEC2-808415	BIEC2_808426	GAAG	0.208	-0.173	3	0.0837
8	8	3	104892900	105219978	BIEC2_849619	BIEC2_808473	AGCGCAAA	0.057	-0.303	3	0.0837
2	3	3	104843407	104892900	BIEC2_808417	BIEC2_849619	AA	0.498	0.136	3	0.0838
2	3	3	104892900	104941985	BIEC2_849619	BIEC2_808426	GG	0.502	-0.136	3	0.0838
7	8	3	104843407	105131873	BIEC2_808417	BIEC2_808456	AGGCGCA	0.309	-0.147	3	0.0841
7	8	3	104892900	105163077	BIEC2_849619	BIEC2_808466	AGCGCAA	0.057	-0.303	2.99	0.0844
8	8	3	105876397	106159781	BIEC2_808617	BIEC2_849875	AGGAGGAA	0.353	-0.139	2.97	0.0851
9	8	3	105876397	106192557	BIEC2_808617	BIEC2_808682	AGGAGGAAA	0.353	-0.139	2.97	0.0851
9	9	3	104843407	105219978	BIEC2_808417	BIEC2_808473	AAGCGCAAA	0.0572	-0.301	2.97	0.0854
6	8	3	104583040	104821176	BIEC2-808366	BIEC2_808412	GAAAGG	0.0788	0.253	2.97	0.0856
9	10	3	104738024	104986284	BIEC2_808387	BIEC2_808432	GAGGGAAGC	0.202	-0.17	2.95	0.0862
8	10	3	104738024	104941985	BIEC2_808387	BIEC2_808426	GAGGGAAG	0.202	-0.17	2.95	0.0863
8	9	3	104843407	105163077	BIEC2_808417	BIEC2_808466	AAGCGCAA	0.0572	-0.3	2.95	0.0864
7	8	3	104820735	104986284	BIEC2_808411	BIEC2_808432	GGGAAGC	0.209	-0.17	2.95	0.0866
6	8	3	104820735	104941985	BIEC2_808411	BIEC2_808426	GGGAAG	0.209	-0.17	2.94	0.0867
3	3	3	104737609	104817679	BIEC2_808385	BIEC2_808406	GGA	0.388	-0.141	2.93	0.0873
8	10	3	105997843	106272092	BIEC2_808645	BIEC2_808694	GGAAAAGA	0.218	-0.173	2.93	0.0875
8	11	3	106074186	106323816	BIEC2_849861	BIEC2_808703	AAAAGGAA	0.0914	-0.23	2.92	0.088
9	10	3	104737609	104941985	BIEC2_808385	BIEC2_808426	GGAGGGAAG	0.202	-0.169	2.92	0.088
5	7	3	104583040	104820735	BIEC2-808366	BIEC2_808411	GAAAG	0.0787	0.251	2.89	0.0895
5	5	3	105830625	105876397	BIEC2_808579	BIEC2_808617	CAAAG	0.218	-0.156	2.87	0.0906
6	6	3	105829484	105876397	BIEC2_808577	BIEC2_808617	GCAAAG	0.218	-0.156	2.87	0.0906
6	6	3	105830625	105884170	BIEC2_808579	BIEC2-808622	CAAAGG	0.218	-0.156	2.87	0.0906
7	6	3	105829484	105884170	BIEC2_808577	BIEC2-808622	GCAAAGG	0.218	-0.156	2.87	0.0906
9	7	3	105363241	105874361	BIEC2_808500	BIEC2_808600	CGAAGAGCA	0.2	-0.16	2.86	0.0911
9	8	3	105767304	105904688	BIEC2_849774	BIEC2_808625	AGCAAAGGG	0.203	-0.158	2.84	0.0927
8	9	3	104843407	105163077	BIEC2_808417	BIEC2_808466	AGGCGCAA	0.309	-0.141	2.77	0.0965
9	9	3	104843407	105219978	BIEC2_808417	BIEC2_808473	AGGCGCAAA	0.309	-0.141	2.76	0.097
8	6	3	105363241	105830625	BIEC2_808500	BIEC2_808579	CGAAGAGC	0.2	-0.157	2.75	0.0976
9	8	3	104986284	105363241	BIEC2_808432	BIEC2_808500	AGCAAAGGC	0.06	-0.264	2.73	0.0991
9	9	3	104892900	105297394	BIEC2_849619	BIEC2_808489	AAAGCAAAG	0.0602	-0.264	2.72	0.0995
7	7	3	104986284	105297394	BIEC2_808432	BIEC2_808489	AGCAAAG	0.06	-0.264	2.72	0.0996
8	7	3	104941985	105297394	BIEC2_808426	BIEC2_808489	AAGCAAAG	0.06	-0.264	2.72	0.0996
8	8	3	104986284	105336590	BIEC2_808432	BIEC2_849694	AGCAAAGG	0.06	-0.264	2.72	0.0996
9	8	3	104941985	105336590	BIEC2_808426	BIEC2_849694	AAGCAAAGG	0.06	-0.264	2.72	0.0996
9	9	3	104892900	105297394	BIEC2_849619	BIEC2_808489	AGCACAAAG	0.0663	-0.264	2.72	0.0997
6	7	3	104817679	104892900	BIEC2_808406	BIEC2_849619	AGGGAA	0.263	-0.15	2.7	0.101
8	9	3	104583040	104843407	BIEC2-808366	BIEC2_808417	GAAAGGGA	0.0762	0.238	2.67	0.103
2	4	3	104583040	104737609	BIEC2-808366	BIEC2_808385	AA	0.0504	-0.305	2.66	0.104
3	4	3	104583040	104738024	BIEC2-808366	BIEC2_808387	AAA	0.0501	-0.303	2.62	0.106
8	8	3	106049666	106272331	BIEC2_808653	BIEC2_808695	GAAAAGAG	0.215	-0.164	2.59	0.108
9	9	3	106049666	106323816	BIEC2_808653	BIEC2_808703	AAAAAGAGC	0.0738	0.239	2.58	0.108
4	5	3	104583040	104817679	BIEC2-808366	BIEC2_808406	AAAA	0.0501	-0.301	2.58	0.109
9	10	3	104737609	104941985	BIEC2_808385	BIEC2_808426	AAAGGGAGG	0.0687	0.245	2.54	0.112
9	10	3	105874361	106049666	BIEC2_808600	BIEC2_808653	GGGAGGAGG	0.185	-0.16	2.52	0.113
9	11	3	104817679	105046433	BIEC2_808406	BIEC2_808442	AAGAAAGCG	0.0447	-0.312	2.51	0.114
7	9	3	104817679	104941985	BIEC2_808406	BIEC2_808426	AAGAAGG	0.237	-0.157	2.49	0.115
8	9	3	104737609	104892900	BIEC2_808385	BIEC2_849619	AAAGGGAG	0.0683	0.244	2.49	0.115
9	10	3	105997843	106272331	BIEC2_808645	BIEC2_808695	GGAAAAGAG	0.217	-0.16	2.49	0.115
4	6	3	104821176	104892900	BIEC2_808412	BIEC2_849619	GGAA	0.262	-0.145	2.47	0.116
8	9	3	104817679	104986284	BIEC2_808406	BIEC2_808432	AAGAAGGC	0.237	-0.157	2.48	0.116
7	9	3	104738024	104892900	BIEC2_808387	BIEC2_849619	AAGGGAG	0.0679	0.243	2.45	0.118
8	10	3	104738024	104941985	BIEC2_808387	BIEC2_808426	AAGGGAGG	0.0681	0.24	2.44	0.119
9	11	3	104821920	105163077	BIEC2-808415	BIEC2_808466	GAAAAGCAA	0.059	-0.247	2.37	0.124
9	8	3	105547002	105876397	BIEC2_808543	BIEC2_808617	AGAGCAAAG	0.205	-0.144	2.36	0.125
3	5	3	104821920	104892900	BIEC2-808415	BIEC2_849619	GAA	0.261	-0.141	2.32	0.128
6	7	3	104817679	104892900	BIEC2_808406	BIEC2_849619	AAGAAG	0.234	-0.153	2.29	0.13
8	8	3	105874840	106049666	BIEC2-808606	BIEC2_808653	GGAGGAGG	0.194	-0.153	2.3	0.13
9	8	3	105874840	106074186	BIEC2-808606	BIEC2_849861	GGAGGAGGA	0.194	-0.153	2.3	0.13
5	6	3	104820735	104892900	BIEC2_808411	BIEC2_849619	GGGAA	0.264	-0.138	2.29	0.131
7	7	3	105767304	105876397	BIEC2_849774	BIEC2_808617	AGCAAAG	0.206	-0.141	2.27	0.133
8	9	3	104583040	104843407	BIEC2-808366	BIEC2_808417	GGGAAGAG	0.0877	0.207	2.26	0.133
8	7	3	105630163	105876397	BIEC2_849751	BIEC2_808617	GAGCAAAG	0.206	-0.141	2.27	0.133
9	10	3	104738024	104986284	BIEC2_808387	BIEC2_808432	AAGGGAGGC	0.0672	0.233	2.26	0.133
8	7	3	105767304	105884170	BIEC2_849774	BIEC2-808622	AGCAAAGG	0.205	-0.14	2.23	0.136
9	7	3	105630163	105884170	BIEC2_849751	BIEC2-808622	GAGCAAAGG	0.205	-0.14	2.23	0.136
5	6	3	104986284	105163077	BIEC2_808432	BIEC2_808466	AGCAA	0.0611	-0.236	2.21	0.138
6	6	3	104941985	105163077	BIEC2_808426	BIEC2_808466	AAGCAA	0.0611	-0.236	2.21	0.138
6	6	3	104986284	105219978	BIEC2_808432	BIEC2_808473	AGCAAA	0.0611	-0.236	2.21	0.138
7	8	3	104892900	105163077	BIEC2_849619	BIEC2_808466	AAAGCAA	0.0611	-0.236	2.2	0.138
7	6	3	104941985	105219978	BIEC2_808426	BIEC2_808473	AAGCAAA	0.061	-0.236	2.21	0.138
8	9	3	104843407	105163077	BIEC2_808417	BIEC2_808466	AAAAGCAA	0.0611	-0.236	2.2	0.138
8	8	3	104892900	105219978	BIEC2_849619	BIEC2_808473	AAAGCAAA	0.0611	-0.236	2.2	0.138
9	9	3	104843407	105219978	BIEC2_808417	BIEC2_808473	AAAAGCAAA	0.0611	-0.236	2.2	0.138
8	10	3	104820735	105046433	BIEC2_808411	BIEC2_808442	AGAAAGCG	0.0448	-0.291	2.18	0.14
9	10	3	104820735	105074484	BIEC2_808411	BIEC2_808446	AGAAAGCGC	0.0454	-0.288	2.16	0.142
9	11	3	104821920	105163077	BIEC2-808415	BIEC2_808466	GAGGCGCAA	0.069	0.226	2.16	0.142
8	8	3	105874361	105997843	BIEC2_808600	BIEC2_808645	AAAGGGAG	0.0592	-0.24	2.16	0.143
9	7	3	105336590	105830625	BIEC2_849694	BIEC2_808579	GAGAAGAGA	0.0332	0.37	2.13	0.145
9	10	3	105874361	106049666	BIEC2_808600	BIEC2_808653	AAAGGAGGA	0.0423	0.267	2.13	0.145
8	7	3	105547002	105875809	BIEC2_808543	BIEC2_808608	AGAGAAAA	0.0698	0.22	2.12	0.146
8	7	3	105829484	105904688	BIEC2_808577	BIEC2_808625	GAAAAGGA	0.0696	0.221	2.12	0.146
9	8	3	105547002	105876397	BIEC2_808543	BIEC2_808617	AGAGAAAAG	0.0698	0.22	2.12	0.146
9	8	3	105767304	105904688	BIEC2_849774	BIEC2_808625	AGAAAAGGA	0.0696	0.221	2.12	0.146
9	7	3	105525925	105875809	BIEC2_808533	BIEC2_808608	AAGAGAAAA	0.0699	0.218	2.07	0.15
5	7	3	104583040	104820735	BIEC2-808366	BIEC2_808411	AAAAA	0.0435	-0.288	2.06	0.151
2	3	3	104820735	104821176	BIEC2_808411	BIEC2_808412	AG	0.632	0.116	2.06	0.152
3	3	3	104820735	104821920	BIEC2_808411	BIEC2-808415	AGA	0.632	0.116	2.06	0.152
6	8	3	104583040	104821176	BIEC2-808366	BIEC2_808412	AAAAAG	0.0436	-0.288	2.06	0.152
6	8	3	104820735	104941985	BIEC2_808411	BIEC2_808426	AGAAAG	0.0474	-0.286	2.05	0.153
8	10	3	105997843	106272092	BIEC2_808645	BIEC2_808694	GGAAAGGA	0.0538	-0.243	2.04	0.153
9	9	3	105875809	106159781	BIEC2_808608	BIEC2_849875	GAGGAGGAA	0.217	-0.141	2.05	0.153
9	10	3	105997843	106272331	BIEC2_808645	BIEC2_808695	GGAAAGGAG	0.0538	-0.243	2.04	0.153
5	5	3	105874361	105884170	BIEC2_808600	BIEC2-808622	GGGAG	0.217	-0.14	2.03	0.154
6	6	3	105830625	105884170	BIEC2_808579	BIEC2-808622	AGGGAG	0.217	-0.14	2.03	0.154
6	6	3	105874361	105904688	BIEC2_808600	BIEC2_808625	GGGAGG	0.217	-0.14	2.03	0.154
7	8	3	104820735	104986284	BIEC2_808411	BIEC2_808432	AGAAAGC	0.0473	-0.286	2.04	0.154
7	6	3	105829484	105884170	BIEC2_808577	BIEC2-808622	GAGGGAG	0.217	-0.14	2.03	0.154
7	7	3	105830625	105904688	BIEC2_808579	BIEC2_808625	AGGGAGG	0.217	-0.14	2.03	0.154
7	7	3	105874361	105947243	BIEC2_808600	BIEC2_808640	GGGAGGA	0.217	-0.14	2.03	0.154
8	7	3	105767304	105884170	BIEC2_849774	BIEC2-808622	AGAGGGAG	0.217	-0.14	2.03	0.154
8	7	3	105829484	105904688	BIEC2_808577	BIEC2_808625	GAGGGAGG	0.217	-0.14	2.03	0.154
8	8	3	105830625	105947243	BIEC2_808579	BIEC2_808640	AGGGAGGA	0.217	-0.14	2.03	0.154
8	8	3	105874361	105997843	BIEC2_808600	BIEC2_808645	GGGAGGAG	0.217	-0.14	2.03	0.154
9	7	3	105630163	105884170	BIEC2_849751	BIEC2-808622	GAGAGGGAG	0.217	-0.14	2.03	0.154
9	8	3	105767304	105904688	BIEC2_849774	BIEC2_808625	AGAGGGAGG	0.217	-0.14	2.03	0.154
9	8	3	105829484	105947243	BIEC2_808577	BIEC2_808640	GAGGGAGGA	0.217	-0.14	2.03	0.154
9	9	3	105830625	105997843	BIEC2_808579	BIEC2_808645	AGGGAGGAG	0.217	-0.14	2.03	0.154
4	7	3	104821920	104941985	BIEC2-808415	BIEC2_808426	AAAG	0.0486	-0.285	2.03	0.155
5	6	3	105876397	105997843	BIEC2_808617	BIEC2_808645	GGGAG	0.0577	-0.237	2.02	0.155
7	8	3	105874840	105997843	BIEC2-808606	BIEC2_808645	AAGGGAG	0.0578	-0.237	2.03	0.155
8	8	3	105876397	106159781	BIEC2_808617	BIEC2_849875	GGGAGGAA	0.0577	-0.237	2.02	0.155
9	8	3	105876397	106192557	BIEC2_808617	BIEC2_808682	GGGAGGAAA	0.0578	-0.237	2.02	0.155
6	7	3	105875809	105997843	BIEC2_808608	BIEC2_808645	AGGGAG	0.0577	-0.237	2.02	0.156
6	7	3	105876397	106049666	BIEC2_808617	BIEC2_808653	GGGAGG	0.0577	-0.237	2.02	0.156
7	8	3	104583040	104821920	BIEC2-808366	BIEC2-808415	AAAAAGA	0.0436	-0.284	2.02	0.156
7	7	3	105876397	106074186	BIEC2_808617	BIEC2_849861	GGGAGGA	0.0577	-0.237	2.02	0.156
9	9	3	104892900	105297394	BIEC2_849619	BIEC2_808489	GGCACAAAG	0.034	-0.309	2.01	0.156
9	9	3	105875809	106159781	BIEC2_808608	BIEC2_849875	AGGGAGGAA	0.0577	-0.236	2.01	0.156
7	7	3	105767304	105876397	BIEC2_849774	BIEC2_808617	AGAGGGA	0.217	-0.14	2.01	0.157
7	8	3	105875809	106049666	BIEC2_808608	BIEC2_808653	AGGGAGG	0.0576	-0.236	2.01	0.157
8	7	3	105630163	105876397	BIEC2_849751	BIEC2_808617	GAGAGGGA	0.217	-0.14	2.01	0.157
8	8	3	105875809	106074186	BIEC2_808608	BIEC2_849861	AGGGAGGA	0.0576	-0.236	2.01	0.157
4	5	3	105767304	105874361	BIEC2_849774	BIEC2_808600	AGAG	0.217	-0.139	2	0.158
5	5	3	105767304	105874840	BIEC2_849774	BIEC2-808606	AGAGG	0.217	-0.139	2	0.158
9	11	3	104583040	104892900	BIEC2-808366	BIEC2_849619	GGGAAGAGG	0.0887	0.194	1.99	0.159
9	11	3	105947243	106272092	BIEC2_808640	BIEC2_808694	AGGAAAGGA	0.0536	-0.24	1.99	0.159
5	5	3	105630163	105874361	BIEC2_849751	BIEC2_808600	GAGAG	0.217	-0.139	1.98	0.16
6	5	3	105630163	105874840	BIEC2_849751	BIEC2-808606	GAGAGG	0.217	-0.139	1.98	0.16
6	6	3	105767304	105875809	BIEC2_849774	BIEC2_808608	AGAGGG	0.217	-0.139	1.98	0.16
7	9	3	104817679	104941985	BIEC2_808406	BIEC2_808426	AAGAAAG	0.0474	-0.281	1.98	0.16
7	6	3	105630163	105875809	BIEC2_849751	BIEC2_808608	GAGAGGG	0.217	-0.139	1.98	0.16
8	9	3	104817679	104986284	BIEC2_808406	BIEC2_808432	AAGAAAGC	0.0474	-0.281	1.98	0.16
5	8	3	104821920	104986284	BIEC2-808415	BIEC2_808432	AAAGC	0.0485	-0.28	1.96	0.162
7	10	3	104821176	105046433	BIEC2_808412	BIEC2_808442	GAAAGCG	0.0468	-0.27	1.96	0.162
8	10	3	104821176	105074484	BIEC2_808412	BIEC2_808446	GAAAGCGC	0.0468	-0.27	1.96	0.162
5	8	3	104821176	104941985	BIEC2_808412	BIEC2_808426	GAAAG	0.0484	-0.279	1.95	0.163
3	4	3	105829484	105874361	BIEC2_808577	BIEC2_808600	GAG	0.219	-0.138	1.94	0.164
4	4	3	105829484	105874840	BIEC2_808577	BIEC2-808606	GAGG	0.219	-0.138	1.94	0.164
6	8	3	104821176	104986284	BIEC2_808412	BIEC2_808432	GAAAGC	0.0484	-0.278	1.94	0.164
6	5	3	105363241	105767304	BIEC2_808500	BIEC2_849774	AGAAGG	0.0164	-0.44	1.94	0.164
9	11	3	104821176	105131873	BIEC2_808412	BIEC2_808456	GAAAGCGCA	0.047	-0.269	1.94	0.164
6	10	3	104821920	105046433	BIEC2-808415	BIEC2_808442	AAAGCG	0.0474	-0.267	1.94	0.165
7	10	3	104821920	105074484	BIEC2-808415	BIEC2_808446	AAAGCGC	0.0476	-0.267	1.93	0.165
4	4	3	105363241	105547002	BIEC2_808500	BIEC2_808543	AGAA	0.161	-0.148	1.91	0.167
8	9	3	104583040	104843407	BIEC2-808366	BIEC2_808417	AAAAAGAA	0.0438	-0.277	1.91	0.167
8	11	3	104821920	105131873	BIEC2-808415	BIEC2_808456	AAAGCGCA	0.0478	-0.265	1.91	0.167
4	6	3	104892900	105046433	BIEC2_849619	BIEC2_808442	GGCG	0.435	-0.109	1.91	0.168
2	3	3	104821176	104821920	BIEC2_808412	BIEC2-808415	GA	0.634	0.113	1.89	0.169
7	8	3	105875809	106049666	BIEC2_808608	BIEC2_808653	GAGGAGG	0.218	-0.135	1.89	0.17
8	8	3	105875809	106074186	BIEC2_808608	BIEC2_849861	GAGGAGGA	0.218	-0.135	1.89	0.17
5	5	3	105829484	105875809	BIEC2_808577	BIEC2_808608	GAGGG	0.218	-0.135	1.88	0.171
6	6	3	105829484	105876397	BIEC2_808577	BIEC2_808617	GAGGGA	0.218	-0.135	1.88	0.171
4	5	3	105874840	105884170	BIEC2-808606	BIEC2-808622	GGAG	0.218	-0.135	1.87	0.172
5	6	3	105874840	105904688	BIEC2-808606	BIEC2_808625	GGAGG	0.218	-0.135	1.87	0.172
6	7	3	105874840	105947243	BIEC2-808606	BIEC2_808640	GGAGGA	0.218	-0.135	1.87	0.172
7	8	3	105874840	105997843	BIEC2-808606	BIEC2_808645	GGAGGAG	0.218	-0.135	1.87	0.172
9	9	3	105904688	106272076	BIEC2_808625	BIEC2_808693	AGGAAAAAG	0.069	0.21	1.87	0.172
8	8	3	104892900	105219978	BIEC2_849619	BIEC2_808473	GGCACAAA	0.0346	-0.298	1.86	0.173
6	7	3	104892900	105131873	BIEC2_849619	BIEC2_808456	GGCACA	0.0347	-0.297	1.85	0.174
8	8	3	105874840	106049666	BIEC2-808606	BIEC2_808653	AAGGGAGG	0.057	-0.229	1.85	0.174
9	9	3	105830625	105997843	BIEC2_808579	BIEC2_808645	AAAAGGAGG	0.0701	0.206	1.85	0.174
5	4	3	105363241	105630163	BIEC2_808500	BIEC2_849751	AGAAG	0.159	-0.147	1.84	0.175
7	8	3	104892900	105163077	BIEC2_849619	BIEC2_808466	GGCACAA	0.0346	-0.297	1.85	0.175
9	9	3	104843407	105219978	BIEC2_808417	BIEC2_808473	AGGCACAAA	0.0348	-0.297	1.84	0.175
9	8	3	105874840	106074186	BIEC2-808606	BIEC2_849861	AAGGGAGGA	0.0569	-0.228	1.84	0.176
8	9	3	104843407	105163077	BIEC2_808417	BIEC2_808466	AGGCACAA	0.0348	-0.295	1.82	0.177
8	8	3	105830625	105947243	BIEC2_808579	BIEC2_808640	AAAAGGAG	0.0704	0.204	1.83	0.177
2	3	3	104817679	104820735	BIEC2_808406	BIEC2_808411	AG	0.339	-0.112	1.82	0.178
2	3	3	104820735	104821176	BIEC2_808411	BIEC2_808412	GG	0.339	-0.112	1.82	0.178
3	4	3	104817679	104821176	BIEC2_808406	BIEC2_808412	AGG	0.339	-0.112	1.82	0.178
4	6	3	104892900	105046433	BIEC2_849619	BIEC2_808442	GGCA	0.0348	-0.294	1.81	0.178
8	7	3	104941985	105297394	BIEC2_808426	BIEC2_808489	GCACAAAA	0.134	-0.153	1.81	0.179
9	8	3	104941985	105336590	BIEC2_808426	BIEC2_849694	GCACAAAAG	0.134	-0.153	1.81	0.179
9	7	3	105363241	105874361	BIEC2_808500	BIEC2_808600	CGAAGAGAG	0.216	-0.133	1.81	0.179
9	9	3	105830625	105997843	BIEC2_808579	BIEC2_808645	CAAAGGGAG	0.0577	-0.223	1.81	0.179
7	9	3	104738024	104892900	BIEC2_808387	BIEC2_849619	GAAGAAG	0.0128	-0.449	1.8	0.18
8	5	3	105407955	105874361	BIEC2_808516	BIEC2_808600	GAAGAGAG	0.214	-0.132	1.8	0.18
9	10	3	104737609	104941985	BIEC2_808385	BIEC2_808426	AAAAGAAAG	0.0444	-0.267	1.8	0.18
9	5	3	105407955	105874840	BIEC2_808516	BIEC2-808606	GAAGAGAGG	0.214	-0.132	1.8	0.18
9	8	3	105829484	105947243	BIEC2_808577	BIEC2_808640	GAAAAGGAG	0.0706	0.202	1.8	0.181
5	6	3	104892900	105074484	BIEC2_849619	BIEC2_808446	GGCGC	0.436	-0.106	1.78	0.182
9	10	3	104738024	104986284	BIEC2_808387	BIEC2_808432	AAAGAAAGC	0.0446	-0.266	1.79	0.182
8	10	3	104738024	104941985	BIEC2_808387	BIEC2_808426	AAAGAAAG	0.0445	-0.266	1.78	0.183
5	6	3	104892900	105074484	BIEC2_849619	BIEC2_808446	GGCAC	0.0349	-0.29	1.77	0.184
6	6	3	105547002	105874361	BIEC2_808543	BIEC2_808600	AGAGAG	0.218	-0.131	1.77	0.184
7	6	3	105547002	105874840	BIEC2_808543	BIEC2-808606	AGAGAGG	0.218	-0.131	1.77	0.184
8	7	3	105547002	105875809	BIEC2_808543	BIEC2_808608	AGAGAGGG	0.218	-0.131	1.77	0.184
9	8	3	105547002	105876397	BIEC2_808543	BIEC2_808617	AGAGAGGGA	0.218	-0.131	1.77	0.184
7	6	3	105525925	105874361	BIEC2_808533	BIEC2_808600	AAGAGAG	0.219	-0.13	1.75	0.187
8	6	3	105525925	105874840	BIEC2_808533	BIEC2-808606	AAGAGAGG	0.219	-0.13	1.75	0.187
9	7	3	105525925	105875809	BIEC2_808533	BIEC2_808608	AAGAGAGGG	0.219	-0.13	1.75	0.187
8	10	3	104738024	104941985	BIEC2_808387	BIEC2_808426	GAAGAAGG	0.0131	-0.433	1.74	0.188
9	10	3	104738024	104986284	BIEC2_808387	BIEC2_808432	GAAGAAGGC	0.0131	-0.433	1.74	0.188
9	9	3	105875809	106159781	BIEC2_808608	BIEC2_849875	AGGGAAAAA	0.014	-0.441	1.72	0.19
3	4	3	104821176	104843407	BIEC2_808412	BIEC2_808417	GGA	0.336	-0.11	1.71	0.191
6	7	3	104843407	105074484	BIEC2_808417	BIEC2_808446	AGGCAC	0.0351	-0.286	1.72	0.191
7	8	3	105875809	106049666	BIEC2_808608	BIEC2_808653	AGGAGGA	0.07	0.199	1.72	0.191
8	8	3	105875809	106074186	BIEC2_808608	BIEC2_849861	AGGAGGAA	0.07	0.199	1.72	0.191
9	9	3	105875809	106159781	BIEC2_808608	BIEC2_849875	AGGAGGAAA	0.07	0.199	1.71	0.191
5	7	3	104843407	105046433	BIEC2_808417	BIEC2_808442	AGGCA	0.0351	-0.285	1.71	0.192
6	7	3	105875809	105997843	BIEC2_808608	BIEC2_808645	AGGAGG	0.0701	0.199	1.7	0.192
6	7	3	105876397	106049666	BIEC2_808617	BIEC2_808653	GGAGGA	0.0701	0.199	1.7	0.192
7	7	3	105876397	106074186	BIEC2_808617	BIEC2_849861	GGAGGAA	0.0701	0.199	1.7	0.192
3	4	3	105547002	105767304	BIEC2_808543	BIEC2_849774	AGG	0.0172	-0.412	1.7	0.193
5	6	3	105876397	105997843	BIEC2_808617	BIEC2_808645	GGAGG	0.0701	0.198	1.7	0.193
8	8	3	105876397	106159781	BIEC2_808617	BIEC2_849875	GGAGGAAA	0.0701	0.198	1.7	0.193
9	8	3	105876397	106192557	BIEC2_808617	BIEC2_808682	GGAGGAAAA	0.0701	0.198	1.7	0.193
2	3	3	104821176	104821920	BIEC2_808412	BIEC2-808415	GG	0.336	-0.109	1.69	0.194
2	3	3	104821920	104843407	BIEC2-808415	BIEC2_808417	GA	0.336	-0.109	1.69	0.194
8	10	3	104820735	105046433	BIEC2_808411	BIEC2_808442	AGAAGGCA	0.0335	-0.283	1.69	0.194
9	10	3	104820735	105074484	BIEC2_808411	BIEC2_808446	AGAAGGCAC	0.0334	-0.283	1.69	0.194
7	8	3	105874840	105997843	BIEC2-808606	BIEC2_808645	AAGGAGG	0.0702	0.197	1.69	0.195
4	4	3	105525925	105767304	BIEC2_808533	BIEC2_849774	AAGG	0.0171	-0.407	1.67	0.197
5	4	3	105407955	105767304	BIEC2_808516	BIEC2_849774	GAAGG	0.0171	-0.407	1.67	0.197
3	3	3	104820735	104821920	BIEC2_808411	BIEC2-808415	GGG	0.338	-0.108	1.66	0.198
4	4	3	104817679	104821920	BIEC2_808406	BIEC2-808415	AGGG	0.338	-0.108	1.66	0.198
4	4	3	104820735	104843407	BIEC2_808411	BIEC2_808417	GGGA	0.338	-0.108	1.66	0.198
5	5	3	104817679	104843407	BIEC2_808406	BIEC2_808417	AGGGA	0.338	-0.108	1.66	0.198
8	8	3	105874840	106049666	BIEC2-808606	BIEC2_808653	AAGGAGGA	0.0455	0.233	1.66	0.198
5	6	3	105875809	105947243	BIEC2_808608	BIEC2_808640	AGGAG	0.0705	0.194	1.64	0.201
6	7	3	105874840	105947243	BIEC2-808606	BIEC2_808640	AAGGAG	0.0705	0.194	1.64	0.201
4	5	3	105876397	105947243	BIEC2_808617	BIEC2_808640	GGAG	0.0705	0.194	1.63	0.202
4	5	3	104583040	104817679	BIEC2-808366	BIEC2_808406	GGGA	0.105	0.17	1.62	0.204
6	7	3	105997843	106212324	BIEC2_808645	BIEC2_849888	GGAAAG	0.0547	-0.214	1.61	0.204
6	7	3	104738024	104843407	BIEC2_808387	BIEC2_808417	AAGGGA	0.0792	0.182	1.61	0.205
2	3	3	106192557	106212324	BIEC2_808682	BIEC2_849888	AG	0.0548	-0.213	1.61	0.206
2	3	3	106212324	106272076	BIEC2_849888	BIEC2_808693	GG	0.0548	-0.213	1.61	0.206
3	4	3	106159781	106212324	BIEC2_849875	BIEC2_849888	AAG	0.0548	-0.213	1.61	0.206
3	4	3	106192557	106272076	BIEC2_808682	BIEC2_808693	AGG	0.0548	-0.213	1.61	0.206
3	4	3	106212324	106272092	BIEC2_849888	BIEC2_808694	GGA	0.0548	-0.213	1.61	0.206
4	4	3	106074186	106212324	BIEC2_849861	BIEC2_849888	AAAG	0.0548	-0.213	1.61	0.206
4	5	3	106159781	106272076	BIEC2_849875	BIEC2_808693	AAGG	0.0548	-0.213	1.61	0.206
4	5	3	106192557	106272092	BIEC2_808682	BIEC2_808694	AGGA	0.0548	-0.213	1.61	0.206
4	4	3	106212324	106272331	BIEC2_849888	BIEC2_808695	GGAG	0.0548	-0.213	1.61	0.206
5	5	3	106049666	106212324	BIEC2_808653	BIEC2_849888	GAAAG	0.0548	-0.213	1.61	0.206
5	5	3	106074186	106272076	BIEC2_849861	BIEC2_808693	AAAGG	0.0548	-0.213	1.61	0.206
5	6	3	106159781	106272092	BIEC2_849875	BIEC2_808694	AAGGA	0.0548	-0.213	1.61	0.206
5	5	3	106192557	106272331	BIEC2_808682	BIEC2_808695	AGGAG	0.0548	-0.213	1.61	0.206
5	6	3	106212324	106323816	BIEC2_849888	BIEC2_808703	GGAGC	0.0548	-0.213	1.61	0.206
6	6	3	106049666	106272076	BIEC2_808653	BIEC2_808693	GAAAGG	0.0548	-0.213	1.61	0.206
6	6	3	106074186	106272092	BIEC2_849861	BIEC2_808694	AAAGGA	0.0548	-0.213	1.61	0.206
6	6	3	106159781	106272331	BIEC2_849875	BIEC2_808695	AAGGAG	0.0548	-0.213	1.61	0.206
6	7	3	106192557	106323816	BIEC2_808682	BIEC2_808703	AGGAGC	0.0548	-0.213	1.61	0.206
6	6	3	106212324	106352284	BIEC2_849888	BIEC2_808722	GGAGCA	0.0548	-0.213	1.61	0.206
7	7	3	105947243	106212324	BIEC2_808640	BIEC2_849888	AGGAAAG	0.0548	-0.213	1.61	0.206
7	8	3	105997843	106272076	BIEC2_808645	BIEC2_808693	GGAAAGG	0.0548	-0.213	1.61	0.206
7	8	3	106049666	106272092	BIEC2_808653	BIEC2_808694	GAAAGGA	0.0548	-0.213	1.61	0.206
7	6	3	106074186	106272331	BIEC2_849861	BIEC2_808695	AAAGGAG	0.0548	-0.213	1.61	0.206
7	6	3	106192557	106352284	BIEC2_808682	BIEC2_808722	AGGAGCA	0.0548	-0.213	1.61	0.206
7	6	3	106212324	106374194	BIEC2_849888	BIEC2_849930	GGAGCAG	0.0548	-0.213	1.61	0.206
8	8	3	105947243	106272076	BIEC2_808640	BIEC2_808693	AGGAAAGG	0.0548	-0.213	1.61	0.206
8	8	3	106049666	106272331	BIEC2_808653	BIEC2_808695	GAAAGGAG	0.0548	-0.213	1.61	0.206
8	7	3	106192557	106374194	BIEC2_808682	BIEC2_849930	AGGAGCAG	0.0548	-0.213	1.61	0.206
8	7	3	106212324	106517004	BIEC2_849888	BIEC2_849954	GGAGCAGA	0.0548	-0.213	1.61	0.206
9	9	3	106049666	106323816	BIEC2_808653	BIEC2_808703	GAAAGGAGC	0.0548	-0.213	1.61	0.206
9	8	3	106192557	106517004	BIEC2_808682	BIEC2_849954	AGGAGCAGA	0.0548	-0.213	1.61	0.206
9	11	3	104817679	105046433	BIEC2_808406	BIEC2_808442	AAGAAGGCA	0.0336	-0.275	1.59	0.208
8	8	3	105904688	106212324	BIEC2_808625	BIEC2_849888	AGGAAAAA	0.069	0.195	1.58	0.209
9	10	3	104737609	104941985	BIEC2_808385	BIEC2_808426	GGAGGGAAA	0.0567	-0.211	1.58	0.209
9	9	3	105904688	106272076	BIEC2_808625	BIEC2_808693	GAGGAAAGG	0.0547	-0.212	1.58	0.209
8	10	3	104738024	104941985	BIEC2_808387	BIEC2_808426	GAGGGAAA	0.0565	-0.211	1.57	0.21
8	7	3	104941985	105297394	BIEC2_808426	BIEC2_808489	GCGCGAAG	0.0131	-0.387	1.57	0.21
9	10	3	104738024	104986284	BIEC2_808387	BIEC2_808432	GAGGGAAAA	0.0566	-0.211	1.57	0.21
9	8	3	104941985	105336590	BIEC2_808426	BIEC2_849694	GCGCGAAGG	0.0131	-0.387	1.57	0.21
9	8	3	105884170	106212324	BIEC2-808622	BIEC2_849888	GAGGAAAAA	0.069	0.194	1.57	0.21
5	6	3	105884170	106049666	BIEC2-808622	BIEC2_808653	GAGGA	0.069	0.194	1.57	0.211
5	6	3	105904688	106074186	BIEC2_808625	BIEC2_849861	AGGAA	0.069	0.194	1.57	0.211
6	6	3	105884170	106074186	BIEC2-808622	BIEC2_849861	GAGGAA	0.069	0.194	1.57	0.211
6	7	3	105904688	106159781	BIEC2_808625	BIEC2_849875	AGGAAA	0.069	0.193	1.57	0.211
7	7	3	105904688	106192557	BIEC2_808625	BIEC2_808682	AGGAAAA	0.0691	0.194	1.57	0.211
7	7	3	105884170	106159781	BIEC2-808622	BIEC2_849875	GAGGAAA	0.0691	0.193	1.56	0.212
8	9	3	104737609	104892900	BIEC2_808385	BIEC2_849619	GGAAGAAG	0.0136	-0.411	1.56	0.212
8	7	3	105884170	106192557	BIEC2-808622	BIEC2_808682	GAGGAAAA	0.0691	0.193	1.56	0.212
9	11	3	104821176	105131873	BIEC2_808412	BIEC2_808456	GAAGGCACA	0.0352	-0.265	1.55	0.214
8	11	3	104821920	105131873	BIEC2-808415	BIEC2_808456	AAGGCACA	0.0346	-0.264	1.54	0.215
8	8	3	105904688	106212324	BIEC2_808625	BIEC2_849888	GAGGAAAG	0.0545	-0.21	1.54	0.215
9	11	3	104821920	105163077	BIEC2-808415	BIEC2_808466	AAGGCACAA	0.0346	-0.264	1.54	0.215
7	7	3	104737609	104843407	BIEC2_808385	BIEC2_808417	AAAGGGA	0.079	0.178	1.53	0.216
9	8	3	105884170	106212324	BIEC2-808622	BIEC2_849888	GGAGGAAAG	0.0545	-0.21	1.54	0.216
9	9	3	104892900	105297394	BIEC2_849619	BIEC2_808489	GGCGCGAAG	0.0131	-0.38	1.52	0.217
3	4	3	105884170	105947243	BIEC2-808622	BIEC2_808640	GAG	0.0691	0.19	1.51	0.219
9	10	3	104737609	104941985	BIEC2_808385	BIEC2_808426	GGAAGAAGG	0.0138	-0.398	1.51	0.219
4	5	3	105884170	105997843	BIEC2-808622	BIEC2_808645	GAGG	0.0696	0.187	1.49	0.223
6	10	3	104821920	105046433	BIEC2-808415	BIEC2_808442	AAGGCA	0.0353	-0.26	1.49	0.223
7	7	3	105874361	105947243	BIEC2_808600	BIEC2_808640	AAAGGAG	0.0716	0.182	1.48	0.224
8	8	3	105874361	105997843	BIEC2_808600	BIEC2_808645	AAAGGAGG	0.0716	0.182	1.48	0.224
7	10	3	104821920	105074484	BIEC2-808415	BIEC2_808446	AAGGCAC	0.0348	-0.259	1.48	0.225
4	6	3	105997843	106159781	BIEC2_808645	BIEC2_849875	AAAA	0.0154	-0.416	1.47	0.226
9	10	3	106159781	106374194	BIEC2_849875	BIEC2_849930	AAAGGAAAG	0.138	-0.151	1.46	0.227
8	10	3	106159781	106352284	BIEC2_849875	BIEC2_808722	AAAGGAAA	0.139	-0.15	1.45	0.229
9	10	3	105874361	106049666	BIEC2_808600	BIEC2_808653	AAAGGGAGG	0.0554	-0.205	1.45	0.229
2	3	3	105830625	105874361	BIEC2_808579	BIEC2_808600	AG	0.248	-0.112	1.45	0.23
3	3	3	105830625	105874840	BIEC2_808579	BIEC2-808606	AGG	0.248	-0.112	1.45	0.23
3	3	3	105874361	105875809	BIEC2_808600	BIEC2_808608	GGG	0.248	-0.112	1.45	0.23
4	4	3	105830625	105875809	BIEC2_808579	BIEC2_808608	AGGG	0.248	-0.112	1.45	0.23
4	4	3	105874361	105876397	BIEC2_808600	BIEC2_808617	GGGA	0.248	-0.112	1.45	0.23
5	5	3	105830625	105876397	BIEC2_808579	BIEC2_808617	AGGGA	0.248	-0.112	1.45	0.23
6	7	3	104892900	105131873	BIEC2_849619	BIEC2_808456	GGCGCA	0.418	-0.095	1.45	0.23
7	8	3	104843407	105131873	BIEC2_808417	BIEC2_808456	AGGCACA	0.0339	-0.266	1.44	0.23
7	8	3	104892900	105163077	BIEC2_849619	BIEC2_808466	GGCGCAA	0.418	-0.0949	1.44	0.23
2	3	3	105630163	105767304	BIEC2_849751	BIEC2_849774	GG	0.0182	-0.358	1.44	0.231
8	8	3	104892900	105219978	BIEC2_849619	BIEC2_808473	GGCGCAAA	0.418	-0.0947	1.44	0.231
9	11	3	104583040	104892900	BIEC2-808366	BIEC2_849619	GAAAAGAAG	0.237	-0.115	1.4	0.237
6	5	3	105336590	105630163	BIEC2_849694	BIEC2_849751	GAGAAG	0.147	-0.13	1.39	0.239
4	5	3	105904688	106049666	BIEC2_808625	BIEC2_808653	AGGA	0.07	0.18	1.37	0.243
9	8	3	105874840	106074186	BIEC2-808606	BIEC2_849861	AAGGAGGAA	0.0436	0.215	1.37	0.243
5	5	3	105074484	105297394	BIEC2_808446	BIEC2_808489	CAAAA	0.139	-0.132	1.36	0.244
6	6	3	105074484	105336590	BIEC2_808446	BIEC2_849694	CAAAAG	0.139	-0.131	1.35	0.245
6	7	3	104892900	105131873	BIEC2_849619	BIEC2_808456	AGCGCA	0.0599	-0.196	1.35	0.246
2	2	3	105874361	105874840	BIEC2_808600	BIEC2-808606	GG	0.249	-0.108	1.34	0.247
2	2	3	105874361	105874840	BIEC2_808600	BIEC2-808606	AA	0.751	0.108	1.34	0.247
2	3	3	105874840	105875809	BIEC2-808606	BIEC2_808608	GG	0.249	-0.108	1.34	0.247
7	12	3	106159781	106323816	BIEC2_849875	BIEC2_808703	AGAAAGA	0.0116	-0.468	1.34	0.248
5	6	3	104892900	105074484	BIEC2_849619	BIEC2_808446	AGCGC	0.06	-0.195	1.33	0.249
2	4	3	104583040	104737609	BIEC2-808366	BIEC2_808385	GG	0.108	0.15	1.31	0.252
5	7	3	104583040	104820735	BIEC2-808366	BIEC2_808411	GGGAA	0.0991	0.153	1.31	0.252
6	6	3	105046433	105297394	BIEC2_808442	BIEC2_808489	ACAAAA	0.138	-0.13	1.31	0.252
3	4	3	105874840	105876397	BIEC2-808606	BIEC2_808617	GGA	0.249	-0.107	1.31	0.253
7	8	3	104843407	105131873	BIEC2_808417	BIEC2_808456	AAGCGCA	0.0602	-0.193	1.31	0.253
9	11	3	105947243	106272092	BIEC2_808640	BIEC2_808694	GGAAAAAAA	0.0722	0.169	1.31	0.253
9	11	3	105947243	106272092	BIEC2_808640	BIEC2_808694	AAAACAAGG	0.0372	-0.241	1.31	0.254
2	3	3	105884170	105904688	BIEC2-808622	BIEC2_808625	GG	0.892	-0.141	1.3	0.255
5	5	3	105336590	105547002	BIEC2_849694	BIEC2_808543	GAGAA	0.148	-0.125	1.3	0.255
5	5	3	106272076	106352284	BIEC2_808693	BIEC2_808722	GAGAA	0.0101	-0.509	1.3	0.255
6	7	3	104843407	105074484	BIEC2_808417	BIEC2_808446	AAGCGC	0.0603	-0.192	1.3	0.255
3	4	3	105904688	105997843	BIEC2_808625	BIEC2_808645	AGG	0.0706	0.173	1.29	0.257
2	3	3	105904688	105947243	BIEC2_808625	BIEC2_808640	AG	0.0702	0.173	1.28	0.259
7	6	3	105074484	105363241	BIEC2_808446	BIEC2_808500	CAAAAGA	0.139	-0.128	1.27	0.259
9	9	3	104892900	105297394	BIEC2_849619	BIEC2_808489	GGCGCAAAG	0.418	-0.0894	1.28	0.259
7	8	3	104583040	104821920	BIEC2-808366	BIEC2-808415	GGGAAGA	0.0998	0.15	1.27	0.26
7	12	3	106159781	106323816	BIEC2_849875	BIEC2_808703	AAAGGAA	0.135	-0.144	1.26	0.261
6	8	3	104583040	104821176	BIEC2-808366	BIEC2_808412	GGGAAG	0.1	0.148	1.24	0.265
6	6	3	106212324	106352284	BIEC2_849888	BIEC2_808722	AGAGAA	0.0101	-0.49	1.22	0.269
3	4	3	105876397	105904688	BIEC2_808617	BIEC2_808625	GGA	0.078	0.157	1.22	0.27
4	5	3	105875809	105904688	BIEC2_808608	BIEC2_808625	AGGA	0.078	0.157	1.22	0.27
5	6	3	105874840	105904688	BIEC2-808606	BIEC2_808625	AAGGA	0.078	0.157	1.22	0.27
6	6	3	105874361	105904688	BIEC2_808600	BIEC2_808625	AAAGGA	0.078	0.157	1.22	0.27
9	9	3	106049666	106323816	BIEC2_808653	BIEC2_808703	GAAAAGAGC	0.217	-0.109	1.22	0.27
3	4	3	104583040	104738024	BIEC2-808366	BIEC2_808387	GGG	0.109	0.142	1.2	0.274
2	3	3	105884170	105904688	BIEC2-808622	BIEC2_808625	GA	0.0769	0.157	1.2	0.275
9	9	3	106049666	106323816	BIEC2_808653	BIEC2_808703	GAAAAGGAA	0.139	-0.123	1.19	0.276
5	7	3	104843407	105046433	BIEC2_808417	BIEC2_808442	AAGCG	0.0613	-0.177	1.12	0.289
8	9	3	104583040	104843407	BIEC2-808366	BIEC2_808417	AGGAAGAG	0.0245	-0.28	1.13	0.289
7	10	3	104821176	105046433	BIEC2_808412	BIEC2_808442	GAAGGCA	0.036	-0.223	1.12	0.29
8	10	3	104821176	105074484	BIEC2_808412	BIEC2_808446	GAAGGCAC	0.036	-0.223	1.12	0.29
6	5	3	106272076	106374194	BIEC2_808693	BIEC2_849930	GAGAAG	0.0108	-0.442	1.1	0.295
6	7	3	105997843	106212324	BIEC2_808645	BIEC2_849888	AAAAAA	0.0146	-0.373	1.1	0.296
4	5	3	105131873	105297394	BIEC2_808456	BIEC2_808489	AAAA	0.139	-0.118	1.09	0.297
7	6	3	105131873	105407955	BIEC2_808456	BIEC2_808516	AAAAGAG	0.14	-0.118	1.09	0.297
8	6	3	105131873	105525925	BIEC2_808456	BIEC2_808533	AAAAGAGA	0.14	-0.118	1.09	0.297
8	6	3	105074484	105407955	BIEC2_808446	BIEC2_808516	CGAAGGCG	0.017	-0.301	1.09	0.298
9	6	3	105074484	105525925	BIEC2_808446	BIEC2_808533	CGAAGGCGA	0.017	-0.301	1.09	0.298
5	6	3	105131873	105336590	BIEC2_808456	BIEC2_849694	AAAAG	0.139	-0.118	1.08	0.299
9	8	3	104986284	105363241	BIEC2_808432	BIEC2_808500	CACAAAAGA	0.139	-0.117	1.08	0.299
5	6	3	105997843	106192557	BIEC2_808645	BIEC2_808682	AAAAA	0.0147	-0.368	1.08	0.3
6	6	3	105131873	105363241	BIEC2_808456	BIEC2_808500	AAAAGA	0.139	-0.117	1.08	0.3
4	6	3	104892900	105046433	BIEC2_849619	BIEC2_808442	AGCG	0.0614	-0.172	1.07	0.301
7	7	3	104986284	105297394	BIEC2_808432	BIEC2_808489	CACAAAA	0.139	-0.116	1.07	0.301
8	8	3	104986284	105336590	BIEC2_808432	BIEC2_849694	CACAAAAG	0.139	-0.116	1.07	0.301
9	11	3	104817679	105046433	BIEC2_808406	BIEC2_808442	AAGAAGGCG	0.206	-0.107	1.07	0.301
7	4	3	105336590	105767304	BIEC2_849694	BIEC2_849774	GAGAAGA	0.146	-0.114	1.06	0.303
7	6	3	106212324	106374194	BIEC2_849888	BIEC2_849930	AGAGAAG	0.0107	-0.433	1.06	0.304
8	7	3	106192557	106374194	BIEC2_808682	BIEC2_849930	AAGAGAAG	0.0107	-0.433	1.06	0.304
8	11	3	106074186	106323816	BIEC2_849861	BIEC2_808703	AAAAAAGC	0.0707	0.155	1.05	0.305
9	5	3	105131873	105547002	BIEC2_808456	BIEC2_808543	AAAAGAGAA	0.139	-0.116	1.05	0.306
8	11	3	106074186	106323816	BIEC2_849861	BIEC2_808703	AAAGGAGA	0.0203	-0.305	1.02	0.313
7	12	3	106159781	106323816	BIEC2_849875	BIEC2_808703	AAAAAGC	0.071	0.152	1.01	0.315
4	5	3	105131873	105297394	BIEC2_808456	BIEC2_808489	GAAG	0.017	-0.289	1.01	0.316
5	5	3	105074484	105297394	BIEC2_808446	BIEC2_808489	CGAAG	0.017	-0.289	1.01	0.316
9	10	3	106074186	106352284	BIEC2_849861	BIEC2_808722	AAAGGAGAA	0.0199	-0.307	0.998	0.318
5	6	3	105947243	106159781	BIEC2_808640	BIEC2_849875	AAAAA	0.015	-0.326	0.989	0.32
6	7	3	105904688	106159781	BIEC2_808625	BIEC2_849875	GAAAAA	0.015	-0.326	0.988	0.321
7	7	3	105884170	106159781	BIEC2-808622	BIEC2_849875	GGAAAAA	0.015	-0.326	0.988	0.321
8	8	3	105876397	106159781	BIEC2_808617	BIEC2_849875	GGGAAAAA	0.0149	-0.326	0.988	0.321
2	3	3	106192557	106212324	BIEC2_808682	BIEC2_849888	AA	0.91	0.138	0.981	0.322
7	12	3	106159781	106323816	BIEC2_849875	BIEC2_808703	AAGGAGA	0.0185	-0.316	0.979	0.323
6	6	3	105074484	105336590	BIEC2_808446	BIEC2_849694	CGAAGG	0.0171	-0.283	0.968	0.326
5	6	3	105131873	105336590	BIEC2_808456	BIEC2_849694	GAAGG	0.0171	-0.282	0.964	0.327
9	9	3	104892900	105297394	BIEC2_849619	BIEC2_808489	AGCACAAAA	0.129	-0.113	0.964	0.327
7	6	3	106272076	106517004	BIEC2_808693	BIEC2_849954	GAGAAGA	0.011	-0.41	0.947	0.331
9	5	3	105131873	105547002	BIEC2_808456	BIEC2_808543	GAAGGCGAA	0.0172	-0.279	0.948	0.331
8	10	3	106159781	106352284	BIEC2_849875	BIEC2_808722	AAGGAGAA	0.018	-0.315	0.945	0.332
9	10	3	106159781	106374194	BIEC2_849875	BIEC2_849930	AAGGAGAAG	0.018	-0.315	0.943	0.332
6	6	3	105131873	105363241	BIEC2_808456	BIEC2_808500	GAAGGC	0.0172	-0.277	0.937	0.333
7	6	3	105131873	105407955	BIEC2_808456	BIEC2_808516	GAAGGCG	0.0172	-0.276	0.93	0.335
8	6	3	105131873	105525925	BIEC2_808456	BIEC2_808533	GAAGGCGA	0.0172	-0.276	0.93	0.335
7	6	3	105074484	105363241	BIEC2_808446	BIEC2_808500	CGAAGGC	0.0172	-0.275	0.925	0.337
4	6	3	104738024	104821176	BIEC2_808387	BIEC2_808412	AAGG	0.0821	0.145	0.914	0.339
5	6	3	104738024	104821920	BIEC2_808387	BIEC2-808415	AAGGG	0.0822	0.145	0.914	0.339
5	6	3	106272331	106517004	BIEC2_808695	BIEC2_849954	GAAGA	0.0109	-0.403	0.895	0.345
6	6	3	106272092	106517004	BIEC2_808694	BIEC2_849954	AGAAGA	0.0109	-0.403	0.895	0.345
2	3	3	105297394	105336590	BIEC2_808489	BIEC2_849694	GG	0.815	0.0946	0.885	0.347
8	4	3	105336590	105829484	BIEC2_849694	BIEC2_808577	GAGAAGAG	0.145	-0.105	0.886	0.347
8	11	3	106074186	106323816	BIEC2_849861	BIEC2_808703	AAAAGAGA	0.103	-0.129	0.88	0.349
8	11	3	106074186	106323816	BIEC2_849861	BIEC2_808703	ACAAAAGA	0.0233	-0.249	0.875	0.35
5	6	3	104737609	104821176	BIEC2_808385	BIEC2_808412	AAAGG	0.082	0.141	0.87	0.351
6	6	3	104737609	104821920	BIEC2_808385	BIEC2-808415	AAAGGG	0.0821	0.141	0.871	0.351
9	10	3	106074186	106352284	BIEC2_849861	BIEC2_808722	AAAAGAGAA	0.103	-0.128	0.871	0.351
7	12	3	106159781	106323816	BIEC2_849875	BIEC2_808703	CAAAAGA	0.0231	-0.251	0.869	0.352
8	7	3	106212324	106517004	BIEC2_849888	BIEC2_849954	AGAGAAGA	0.011	-0.392	0.868	0.352
9	8	3	106192557	106517004	BIEC2_808682	BIEC2_849954	AAGAGAAGA	0.011	-0.392	0.868	0.352
9	10	3	106159781	106374194	BIEC2_849875	BIEC2_849930	AAGGAGCAG	0.0368	-0.189	0.856	0.355
6	6	3	105547002	105874361	BIEC2_808543	BIEC2_808600	AGGGCA	0.0117	-0.348	0.852	0.356
7	6	3	105547002	105874840	BIEC2_808543	BIEC2-808606	AGGGCAA	0.0117	-0.348	0.852	0.356
8	7	3	105547002	105875809	BIEC2_808543	BIEC2_808608	AGGGCAAA	0.0117	-0.348	0.852	0.356
8	10	3	106159781	106352284	BIEC2_849875	BIEC2_808722	AAGGAGCA	0.0368	-0.189	0.855	0.356
9	11	3	104583040	104892900	BIEC2-808366	BIEC2_849619	GGGAAGAAG	0.0129	-0.313	0.847	0.358
3	5	3	104738024	104820735	BIEC2_808387	BIEC2_808411	AAG	0.0823	0.139	0.843	0.359
9	11	3	104583040	104892900	BIEC2-808366	BIEC2_849619	AGGAAGAGG	0.0235	-0.249	0.84	0.36
9	9	3	106049666	106323816	BIEC2_808653	BIEC2_808703	AAAAAGAGA	0.0122	-0.332	0.84	0.36
3	4	3	105219978	105336590	BIEC2_808473	BIEC2_849694	AGG	0.818	0.094	0.832	0.362
7	12	3	106159781	106323816	BIEC2_849875	BIEC2_808703	AAGGAGC	0.0362	-0.188	0.831	0.362
8	7	3	105046433	105363241	BIEC2_808442	BIEC2_808500	GCAAAGAA	0.0124	-0.326	0.834	0.362
8	6	3	105074484	105407955	BIEC2_808446	BIEC2_808516	CAAAGAAG	0.0124	-0.326	0.834	0.362
9	7	3	105046433	105407955	BIEC2_808442	BIEC2_808516	GCAAAGAAG	0.0124	-0.326	0.834	0.362
9	6	3	105074484	105525925	BIEC2_808446	BIEC2_808533	CAAAGAAGA	0.0124	-0.326	0.834	0.362
5	5	3	105547002	105830625	BIEC2_808543	BIEC2_808579	AGGGC	0.0116	-0.344	0.827	0.364
6	7	3	106192557	106323816	BIEC2_808682	BIEC2_808703	AAGAGA	0.0111	-0.384	0.817	0.366
8	6	3	105074484	105407955	BIEC2_808446	BIEC2_808516	CAAAAGAG	0.134	-0.104	0.817	0.366
9	6	3	105074484	105525925	BIEC2_808446	BIEC2_808533	CAAAAGAGA	0.134	-0.104	0.817	0.366
9	8	3	105547002	105876397	BIEC2_808543	BIEC2_808617	AGGGCAAAG	0.012	-0.332	0.818	0.366
7	7	3	105046433	105336590	BIEC2_808442	BIEC2_849694	GCGAAGG	0.0177	-0.254	0.816	0.367
8	7	3	105046433	105363241	BIEC2_808442	BIEC2_808500	GCGAAGGC	0.0177	-0.254	0.816	0.367
9	7	3	105046433	105407955	BIEC2_808442	BIEC2_808516	GCGAAGGCG	0.0177	-0.254	0.816	0.367
9	10	3	105997843	106272331	BIEC2_808645	BIEC2_808695	GGAAAAGGA	0.145	-0.103	0.816	0.367
2	3	3	105297394	105336590	BIEC2_808489	BIEC2_849694	AG	0.142	-0.101	0.81	0.369
3	5	3	105297394	105363241	BIEC2_808489	BIEC2_808500	AGA	0.142	-0.101	0.81	0.369
7	5	3	105163077	105525925	BIEC2_808466	BIEC2_808533	AAAGAGA	0.142	-0.101	0.81	0.369
8	5	3	105163077	105547002	BIEC2_808466	BIEC2_808543	AAAGAGAA	0.142	-0.101	0.81	0.369
6	5	3	105363241	105767304	BIEC2_808500	BIEC2_849774	AGAAGA	0.143	-0.1	0.806	0.37
7	5	3	105363241	105829484	BIEC2_808500	BIEC2_808577	AGAAGAG	0.143	-0.1	0.805	0.37
8	6	3	105363241	105830625	BIEC2_808500	BIEC2_808579	AGAAGGGC	0.0121	-0.326	0.804	0.37
7	7	3	105830625	105904688	BIEC2_808579	BIEC2_808625	AAAAGGA	0.0757	0.131	0.8	0.371
4	5	3	104737609	104820735	BIEC2_808385	BIEC2_808411	AAAG	0.0822	0.135	0.8	0.372
7	7	3	104737609	104843407	BIEC2_808385	BIEC2_808417	GGAAGAA	0.0154	-0.282	0.8	0.372
9	10	3	106074186	106352284	BIEC2_849861	BIEC2_808722	AAAGGAGCA	0.0349	-0.187	0.797	0.372
5	5	3	105336590	105547002	BIEC2_849694	BIEC2_808543	AAGAA	0.0121	-0.324	0.793	0.374
7	5	3	105219978	105547002	BIEC2_808473	BIEC2_808543	AAGAGAA	0.142	-0.0997	0.791	0.374
4	5	3	105163077	105336590	BIEC2_808466	BIEC2_849694	AAAG	0.141	-0.0995	0.787	0.375
4	5	3	105219978	105363241	BIEC2_808473	BIEC2_808500	AAGA	0.142	-0.0996	0.79	0.375
4	5	3	105297394	105407955	BIEC2_808489	BIEC2_808516	AGAG	0.142	-0.0996	0.79	0.375
5	5	3	105163077	105363241	BIEC2_808466	BIEC2_808500	AAAGA	0.142	-0.0996	0.79	0.375
5	5	3	105219978	105407955	BIEC2_808473	BIEC2_808516	AAGAG	0.142	-0.0996	0.79	0.375
5	5	3	105297394	105525925	BIEC2_808489	BIEC2_808533	AGAGA	0.142	-0.0996	0.79	0.375
6	5	3	105163077	105407955	BIEC2_808466	BIEC2_808516	AAAGAG	0.142	-0.0996	0.79	0.375
6	5	3	105219978	105525925	BIEC2_808473	BIEC2_808533	AAGAGA	0.142	-0.0996	0.79	0.375
7	12	3	106159781	106323816	BIEC2_849875	BIEC2_808703	AGAAAGC	0.0238	0.242	0.79	0.375
3	4	3	105163077	105297394	BIEC2_808466	BIEC2_808489	AAA	0.141	-0.0992	0.781	0.377
5	5	3	105163077	105363241	BIEC2_808466	BIEC2_808500	AAGAA	0.0124	-0.315	0.781	0.377
6	6	3	105131873	105363241	BIEC2_808456	BIEC2_808500	AAAGAA	0.0124	-0.315	0.781	0.377
6	5	3	105163077	105407955	BIEC2_808466	BIEC2_808516	AAGAAG	0.0124	-0.315	0.781	0.377
6	5	3	105297394	105547002	BIEC2_808489	BIEC2_808543	AGAGAA	0.141	-0.0993	0.782	0.377
7	6	3	105131873	105407955	BIEC2_808456	BIEC2_808516	AAAGAAG	0.0124	-0.315	0.781	0.377
7	5	3	105163077	105525925	BIEC2_808466	BIEC2_808533	AAGAAGA	0.0124	-0.315	0.781	0.377
7	5	3	105297394	105630163	BIEC2_808489	BIEC2_849751	AGAGAAG	0.141	-0.0993	0.782	0.377
8	6	3	105131873	105525925	BIEC2_808456	BIEC2_808533	AAAGAAGA	0.0124	-0.315	0.781	0.377
8	5	3	105163077	105547002	BIEC2_808466	BIEC2_808543	AAGAAGAA	0.0124	-0.315	0.781	0.377
8	5	3	105219978	105630163	BIEC2_808473	BIEC2_849751	AAGAGAAG	0.141	-0.0993	0.782	0.377
8	7	3	105767304	105884170	BIEC2_849774	BIEC2-808622	GGCAAAGG	0.0124	-0.315	0.781	0.377
9	8	3	104986284	105363241	BIEC2_808432	BIEC2_808500	CGCAAAGAA	0.0124	-0.315	0.781	0.377
9	5	3	105163077	105630163	BIEC2_808466	BIEC2_849751	AAGAAGAAG	0.0124	-0.315	0.781	0.377
9	7	3	105630163	105884170	BIEC2_849751	BIEC2-808622	GGGCAAAGG	0.0124	-0.315	0.781	0.377
9	8	3	105767304	105904688	BIEC2_849774	BIEC2_808625	GGCAAAGGG	0.0124	-0.315	0.781	0.377
4	4	3	104820735	104843407	BIEC2_808411	BIEC2_808417	AGAA	0.519	0.0723	0.78	0.378
7	7	3	105046433	105336590	BIEC2_808442	BIEC2_849694	ACAAAAG	0.133	-0.101	0.78	0.378
8	7	3	105046433	105363241	BIEC2_808442	BIEC2_808500	ACAAAAGA	0.133	-0.101	0.78	0.378
9	7	3	105046433	105407955	BIEC2_808442	BIEC2_808516	ACAAAAGAG	0.133	-0.101	0.78	0.378
5	6	3	105875809	105947243	BIEC2_808608	BIEC2_808640	AAGGA	0.137	-0.0995	0.776	0.379
6	7	3	105874840	105947243	BIEC2-808606	BIEC2_808640	AAAGGA	0.137	-0.0995	0.776	0.379
7	8	3	105997843	106272076	BIEC2_808645	BIEC2_808693	AAAAAAG	0.014	-0.312	0.775	0.379
8	8	3	105830625	105947243	BIEC2_808579	BIEC2_808640	CAAAAGGA	0.137	-0.0995	0.776	0.379
9	8	3	105829484	105947243	BIEC2_808577	BIEC2_808640	GCAAAAGGA	0.137	-0.0996	0.776	0.379
8	11	3	106074186	106323816	BIEC2_849861	BIEC2_808703	AAAGGAGC	0.0344	-0.185	0.773	0.38
6	5	3	105297394	105547002	BIEC2_808489	BIEC2_808543	GAAGAA	0.0124	-0.313	0.768	0.381
7	5	3	105297394	105630163	BIEC2_808489	BIEC2_849751	GAAGAAG	0.0124	-0.313	0.768	0.381
8	5	3	105219978	105630163	BIEC2_808473	BIEC2_849751	AGAAGAAG	0.0124	-0.313	0.768	0.381
8	8	3	106049666	106272331	BIEC2_808653	BIEC2_808695	GAAAAGGA	0.147	-0.0998	0.768	0.381
7	6	3	105074484	105363241	BIEC2_808446	BIEC2_808500	CAAAGAA	0.0124	-0.312	0.766	0.382
9	7	3	105363241	105874361	BIEC2_808500	BIEC2_808600	AGAAGGGCA	0.0122	-0.316	0.76	0.384
7	5	3	105219978	105547002	BIEC2_808473	BIEC2_808543	AGAAGAA	0.0124	-0.31	0.756	0.385
7	7	3	105767304	105876397	BIEC2_849774	BIEC2_808617	AGCAAAA	0.136	-0.0982	0.755	0.385
8	7	3	105630163	105876397	BIEC2_849751	BIEC2_808617	GAGCAAAA	0.136	-0.0982	0.755	0.385
8	7	3	105767304	105884170	BIEC2_849774	BIEC2-808622	AGCAAAAG	0.136	-0.0982	0.755	0.385
9	7	3	105630163	105884170	BIEC2_849751	BIEC2-808622	GAGCAAAAG	0.136	-0.0982	0.755	0.385
9	8	3	105767304	105904688	BIEC2_849774	BIEC2_808625	AGCAAAAGG	0.136	-0.0983	0.756	0.385
5	5	3	105830625	105876397	BIEC2_808579	BIEC2_808617	CAAAA	0.136	-0.0981	0.753	0.386
6	6	3	105829484	105876397	BIEC2_808577	BIEC2_808617	GCAAAA	0.136	-0.0981	0.753	0.386
6	6	3	105830625	105884170	BIEC2_808579	BIEC2-808622	CAAAAG	0.136	-0.0981	0.753	0.386
7	6	3	105829484	105884170	BIEC2_808577	BIEC2-808622	GCAAAAG	0.136	-0.0981	0.753	0.386
7	7	3	105830625	105904688	BIEC2_808579	BIEC2_808625	CAAAAGG	0.136	-0.0981	0.754	0.386
8	7	3	105829484	105904688	BIEC2_808577	BIEC2_808625	GCAAAAGG	0.136	-0.0981	0.754	0.386
9	11	3	105947243	106272092	BIEC2_808640	BIEC2_808694	AAAAAAAGA	0.0119	-0.32	0.753	0.386
7	7	3	105767304	105876397	BIEC2_849774	BIEC2_808617	GGCAAAG	0.0121	-0.316	0.748	0.387
7	7	3	105874361	105947243	BIEC2_808600	BIEC2_808640	AAAAGGA	0.136	-0.0979	0.751	0.387
8	7	3	105630163	105876397	BIEC2_849751	BIEC2_808617	GGGCAAAG	0.0121	-0.316	0.748	0.387
3	4	3	104821176	104843407	BIEC2_808412	BIEC2_808417	GAG	0.112	0.108	0.745	0.389
3	5	3	104821920	104892900	BIEC2-808415	BIEC2_849619	AGG	0.112	0.108	0.745	0.389
3	4	3	104843407	104941985	BIEC2_808417	BIEC2_808426	GGG	0.112	0.108	0.745	0.389
4	4	3	104820735	104843407	BIEC2_808411	BIEC2_808417	AGAG	0.112	0.108	0.745	0.389
4	6	3	104821176	104892900	BIEC2_808412	BIEC2_849619	GAGG	0.112	0.108	0.745	0.389
4	7	3	104821920	104941985	BIEC2-808415	BIEC2_808426	AGGG	0.112	0.108	0.745	0.389
5	5	3	104817679	104843407	BIEC2_808406	BIEC2_808417	AAGAG	0.112	0.108	0.745	0.389
5	6	3	104820735	104892900	BIEC2_808411	BIEC2_849619	AGAGG	0.112	0.108	0.745	0.389
5	8	3	104821176	104941985	BIEC2_808412	BIEC2_808426	GAGGG	0.112	0.108	0.745	0.389
6	7	3	104738024	104843407	BIEC2_808387	BIEC2_808417	GAAGAG	0.112	0.108	0.745	0.389
6	7	3	104817679	104892900	BIEC2_808406	BIEC2_849619	AAGAGG	0.112	0.108	0.745	0.389
6	8	3	104820735	104941985	BIEC2_808411	BIEC2_808426	AGAGGG	0.112	0.108	0.745	0.389
7	7	3	104737609	104843407	BIEC2_808385	BIEC2_808417	GGAAGAG	0.112	0.108	0.745	0.389
7	9	3	104738024	104892900	BIEC2_808387	BIEC2_849619	GAAGAGG	0.112	0.108	0.745	0.389
7	9	3	104817679	104941985	BIEC2_808406	BIEC2_808426	AAGAGGG	0.112	0.108	0.745	0.389
8	9	3	104737609	104892900	BIEC2_808385	BIEC2_849619	GGAAGAGG	0.112	0.108	0.745	0.389
8	10	3	104738024	104941985	BIEC2_808387	BIEC2_808426	GAAGAGGG	0.112	0.108	0.745	0.389
9	10	3	104737609	104941985	BIEC2_808385	BIEC2_808426	GGAAGAGGG	0.112	0.108	0.745	0.389
4	5	3	106272076	106323816	BIEC2_808693	BIEC2_808703	GAGA	0.0108	-0.379	0.741	0.39
8	9	3	104583040	104843407	BIEC2-808366	BIEC2_808417	GGGAAGAA	0.0126	-0.301	0.732	0.392
2	3	3	106272076	106272092	BIEC2_808693	BIEC2_808694	GA	0.361	-0.0685	0.726	0.394
3	4	3	105219978	105336590	BIEC2_808473	BIEC2_849694	AAG	0.14	-0.0964	0.727	0.394
6	6	3	105046433	105297394	BIEC2_808442	BIEC2_808489	GCGAAG	0.0178	-0.239	0.728	0.394
2	3	3	105219978	105297394	BIEC2_808473	BIEC2_808489	AA	0.14	-0.0962	0.724	0.395
5	5	3	105630163	105874361	BIEC2_849751	BIEC2_808600	GGGCA	0.0118	-0.316	0.715	0.398
6	5	3	105630163	105874840	BIEC2_849751	BIEC2-808606	GGGCAA	0.0118	-0.316	0.715	0.398
7	6	3	105630163	105875809	BIEC2_849751	BIEC2_808608	GGGCAAA	0.0118	-0.316	0.715	0.398
6	6	3	105767304	105875809	BIEC2_849774	BIEC2_808608	GGCAAA	0.0118	-0.314	0.703	0.402
6	7	3	105875809	105997843	BIEC2_808608	BIEC2_808645	AAGGAG	0.136	-0.0944	0.697	0.404
7	8	3	105874840	105997843	BIEC2-808606	BIEC2_808645	AAAGGAG	0.136	-0.0944	0.697	0.404
7	8	3	105875809	106049666	BIEC2_808608	BIEC2_808653	AAGGAGG	0.136	-0.0944	0.697	0.404
8	8	3	105874361	105997843	BIEC2_808600	BIEC2_808645	AAAAGGAG	0.136	-0.0944	0.697	0.404
8	8	3	105875809	106074186	BIEC2_808608	BIEC2_849861	AAGGAGGA	0.136	-0.0944	0.697	0.404
9	9	3	105830625	105997843	BIEC2_808579	BIEC2_808645	CAAAAGGAG	0.136	-0.0944	0.697	0.404
9	10	3	105874361	106049666	BIEC2_808600	BIEC2_808653	AAAAGGAGG	0.136	-0.0944	0.697	0.404
3	4	3	104821176	104843407	BIEC2_808412	BIEC2_808417	GAA	0.522	0.0687	0.696	0.405
2	3	3	105875809	105876397	BIEC2_808608	BIEC2_808617	AA	0.137	-0.0937	0.687	0.407
3	3	3	106272076	106272331	BIEC2_808693	BIEC2_808695	GAG	0.358	-0.0664	0.688	0.407
8	8	3	105947243	106272076	BIEC2_808640	BIEC2_808693	AAAAAAAG	0.0142	-0.28	0.687	0.408
3	4	3	105874840	105876397	BIEC2-808606	BIEC2_808617	AAA	0.137	-0.0932	0.679	0.41
3	4	3	105875809	105884170	BIEC2_808608	BIEC2-808622	AAG	0.137	-0.0932	0.679	0.41
4	4	3	105874361	105876397	BIEC2_808600	BIEC2_808617	AAAA	0.137	-0.0932	0.679	0.41
4	5	3	105874840	105884170	BIEC2-808606	BIEC2-808622	AAAG	0.137	-0.0932	0.679	0.41
5	5	3	105874361	105884170	BIEC2_808600	BIEC2-808622	AAAAG	0.137	-0.0932	0.679	0.41
3	4	3	105046433	105131873	BIEC2_808442	BIEC2_808456	GCG	0.0167	-0.241	0.677	0.411
4	5	3	105875809	105904688	BIEC2_808608	BIEC2_808625	AAGG	0.137	-0.093	0.676	0.411
5	6	3	105874840	105904688	BIEC2-808606	BIEC2_808625	AAAGG	0.137	-0.093	0.676	0.411
6	6	3	105874361	105904688	BIEC2_808600	BIEC2_808625	AAAAGG	0.137	-0.093	0.676	0.411
8	7	3	105884170	106192557	BIEC2-808622	BIEC2_808682	GGAAAAAA	0.0143	-0.277	0.677	0.411
9	8	3	105884170	106212324	BIEC2-808622	BIEC2_849888	GGAAAAAAA	0.0143	-0.277	0.676	0.411
9	9	3	105904688	106272076	BIEC2_808625	BIEC2_808693	GAAAAAAAG	0.0142	-0.278	0.678	0.411
4	5	3	105767304	105874361	BIEC2_849774	BIEC2_808600	GGCA	0.0117	-0.308	0.668	0.414
5	5	3	105767304	105874840	BIEC2_849774	BIEC2-808606	GGCAA	0.0117	-0.308	0.668	0.414
4	4	3	105630163	105830625	BIEC2_849751	BIEC2_808579	GGGC	0.0114	-0.312	0.662	0.416
8	10	3	105997843	106272092	BIEC2_808645	BIEC2_808694	AAAAAAGA	0.0116	-0.312	0.658	0.417
7	7	3	105947243	106212324	BIEC2_808640	BIEC2_849888	AAAAAAA	0.0141	-0.274	0.658	0.418
2	3	3	104821920	104843407	BIEC2-808415	BIEC2_808417	AG	0.112	0.101	0.649	0.421
6	6	3	105947243	106192557	BIEC2_808640	BIEC2_808682	AAAAAA	0.0142	-0.271	0.646	0.422
9	8	3	105876397	106192557	BIEC2_808617	BIEC2_808682	GGGAAAAAA	0.0141	-0.271	0.642	0.423
7	7	3	105904688	106192557	BIEC2_808625	BIEC2_808682	GAAAAAA	0.0141	-0.27	0.641	0.424
8	8	3	105904688	106212324	BIEC2_808625	BIEC2_849888	GAAAAAAA	0.0141	-0.27	0.641	0.424
5	6	3	106212324	106323816	BIEC2_849888	BIEC2_808703	AGAGA	0.0108	-0.347	0.637	0.425
3	4	3	105767304	105830625	BIEC2_849774	BIEC2_808579	GGC	0.0113	-0.309	0.627	0.429
9	8	3	105547002	105876397	BIEC2_808543	BIEC2_808617	AGAGCAAAA	0.136	-0.0902	0.626	0.429
8	8	3	105874840	106049666	BIEC2-808606	BIEC2_808653	AAAGGAGG	0.136	-0.089	0.61	0.435
9	8	3	105874840	106074186	BIEC2-808606	BIEC2_849861	AAAGGAGGA	0.136	-0.089	0.61	0.435
9	9	3	105875809	106159781	BIEC2_808608	BIEC2_849875	AAGGAGGAA	0.134	-0.0888	0.609	0.436
9	10	3	105997843	106272331	BIEC2_808645	BIEC2_808695	AAAAAAGAG	0.0115	-0.299	0.605	0.437
2	3	3	104843407	104892900	BIEC2_808417	BIEC2_849619	GG	0.112	0.0968	0.594	0.441
2	3	3	105219978	105297394	BIEC2_808473	BIEC2_808489	AG	0.831	0.0802	0.587	0.444
8	10	3	105997843	106272092	BIEC2_808645	BIEC2_808694	GGAAAAGG	0.144	-0.0878	0.582	0.446
9	5	3	105163077	105630163	BIEC2_808466	BIEC2_849751	ACGACAGAA	0.0216	0.208	0.577	0.448
2	3	3	104821920	104843407	BIEC2-808415	BIEC2_808417	AA	0.552	0.0622	0.559	0.455
7	8	3	106049666	106272092	BIEC2_808653	BIEC2_808694	GAAAAGG	0.145	-0.0848	0.542	0.462
3	3	3	105630163	105829484	BIEC2_849751	BIEC2_808577	GAG	0.951	0.133	0.534	0.465
2	3	3	105767304	105829484	BIEC2_849774	BIEC2_808577	AG	0.951	0.129	0.5	0.48
9	5	3	105163077	105630163	BIEC2_808466	BIEC2_849751	AAAGAGAAG	0.136	-0.08	0.499	0.48
9	10	3	106159781	106374194	BIEC2_849875	BIEC2_849930	AAAGAGCAG	0.239	0.0592	0.475	0.491
8	4	3	105297394	105767304	BIEC2_808489	BIEC2_849774	AGAGAAGA	0.138	-0.0778	0.469	0.494
4	5	3	106272076	106323816	BIEC2_808693	BIEC2_808703	GAGC	0.347	-0.0555	0.466	0.495
9	11	3	105947243	106272092	BIEC2_808640	BIEC2_808694	AGGAAAAGG	0.142	-0.0786	0.464	0.496
7	6	3	105525925	105874361	BIEC2_808533	BIEC2_808600	AAGGGCA	0.0107	-0.267	0.457	0.5
8	6	3	105525925	105874840	BIEC2_808533	BIEC2-808606	AAGGGCAA	0.0107	-0.267	0.457	0.5
9	7	3	105525925	105875809	BIEC2_808533	BIEC2_808608	AAGGGCAAA	0.0107	-0.267	0.457	0.5
2	4	3	105336590	105363241	BIEC2_849694	BIEC2_808500	AA	0.0126	-0.301	0.453	0.501
9	7	3	105363241	105874361	BIEC2_808500	BIEC2_808600	AGAAGAGCA	0.139	-0.0762	0.454	0.501
3	5	3	106272331	106352284	BIEC2_808695	BIEC2_808722	GAA	0.0113	-0.283	0.447	0.504
4	5	3	106272092	106352284	BIEC2_808694	BIEC2_808722	AGAA	0.0113	-0.283	0.447	0.504
6	5	3	105525925	105830625	BIEC2_808533	BIEC2_808579	AAGGGC	0.0107	-0.265	0.448	0.504
7	5	3	105407955	105830625	BIEC2_808516	BIEC2_808579	GAAGGGC	0.0107	-0.265	0.448	0.504
7	5	3	105363241	105829484	BIEC2_808500	BIEC2_808577	AGAAGGG	0.0113	-0.252	0.445	0.505
8	6	3	105363241	105830625	BIEC2_808500	BIEC2_808579	AGAAGAGC	0.139	-0.0755	0.444	0.505
6	5	3	105336590	105630163	BIEC2_849694	BIEC2_849751	AAGAAG	0.0113	-0.252	0.443	0.506
9	9	3	104892900	105297394	BIEC2_849619	BIEC2_808489	GGAGAAACG	0.0229	0.176	0.437	0.509
9	8	3	104941985	105336590	BIEC2_808426	BIEC2_849694	GCGCAAAGA	0.0123	-0.238	0.435	0.51
7	6	3	106272076	106517004	BIEC2_808693	BIEC2_849954	GAGCAGA	0.347	-0.053	0.426	0.514
7	7	3	105046433	105336590	BIEC2_808442	BIEC2_849694	GAAACGA	0.023	0.171	0.416	0.519
8	7	3	105046433	105363241	BIEC2_808442	BIEC2_808500	GAAACGAC	0.023	0.171	0.416	0.519
8	6	3	105074484	105407955	BIEC2_808446	BIEC2_808516	AAACGACA	0.023	0.171	0.416	0.519
9	7	3	105046433	105407955	BIEC2_808442	BIEC2_808516	GAAACGACA	0.023	0.171	0.416	0.519
9	6	3	105074484	105525925	BIEC2_808446	BIEC2_808533	AAACGACAG	0.023	0.171	0.416	0.519
5	7	3	104583040	104820735	BIEC2-808366	BIEC2_808411	AGGAA	0.0288	-0.165	0.413	0.521
6	5	3	106272076	106374194	BIEC2_808693	BIEC2_849930	GAGCAG	0.347	-0.0518	0.408	0.523
7	12	3	106159781	106323816	BIEC2_849875	BIEC2_808703	AAAGAGC	0.237	0.055	0.408	0.523
9	5	3	105219978	105767304	BIEC2_808473	BIEC2_849774	AGAAGAAGG	0.0115	-0.236	0.407	0.524
5	5	3	106272076	106352284	BIEC2_808693	BIEC2_808722	GAGCA	0.348	-0.0515	0.402	0.526
2	3	3	105630163	105767304	BIEC2_849751	BIEC2_849774	GA	0.952	0.118	0.401	0.527
8	10	3	106159781	106352284	BIEC2_849875	BIEC2_808722	AAAGAGCA	0.24	0.0541	0.397	0.529
6	8	3	104583040	104821176	BIEC2-808366	BIEC2_808412	AGGAAG	0.0286	-0.16	0.383	0.536
7	8	3	104583040	104821920	BIEC2-808366	BIEC2-808415	AGGAAGA	0.0284	-0.16	0.383	0.536
2	3	3	105829484	105830625	BIEC2_808577	BIEC2_808579	AA	0.0362	-0.128	0.374	0.541
4	5	3	106272331	106374194	BIEC2_808695	BIEC2_849930	GAAG	0.012	-0.247	0.375	0.541
5	5	3	106272092	106374194	BIEC2_808694	BIEC2_849930	AGAAG	0.012	-0.247	0.375	0.541
6	7	3	104738024	104843407	BIEC2_808387	BIEC2_808417	GAAGAA	0.0143	-0.202	0.368	0.544
4	5	3	105163077	105336590	BIEC2_808466	BIEC2_849694	AAGA	0.0125	-0.221	0.366	0.546
9	5	3	105219978	105767304	BIEC2_808473	BIEC2_849774	AAGAGAAGA	0.137	-0.0682	0.359	0.549
9	4	3	105297394	105829484	BIEC2_808489	BIEC2_808577	AGAGAAGAG	0.137	-0.0683	0.36	0.549
6	10	3	104821920	105046433	BIEC2-808415	BIEC2_808442	AGGGCG	0.11	0.0758	0.357	0.55
5	6	3	105131873	105336590	BIEC2_808456	BIEC2_849694	AAAGA	0.0126	-0.213	0.346	0.556
5	6	3	106272331	106517004	BIEC2_808695	BIEC2_849954	GCAGA	0.35	-0.0482	0.347	0.556
6	6	3	106272092	106517004	BIEC2_808694	BIEC2_849954	AGCAGA	0.35	-0.0482	0.347	0.556
6	6	3	105074484	105336590	BIEC2_808446	BIEC2_849694	CAAAGA	0.0126	-0.213	0.346	0.557
4	4	3	105547002	105829484	BIEC2_808543	BIEC2_808577	AGGG	0.0111	-0.231	0.334	0.564
4	5	3	106272331	106374194	BIEC2_808695	BIEC2_849930	GCAG	0.35	-0.047	0.33	0.566
5	5	3	106272092	106374194	BIEC2_808694	BIEC2_849930	AGCAG	0.35	-0.047	0.33	0.566
3	5	3	106272331	106352284	BIEC2_808695	BIEC2_808722	GCA	0.351	-0.0467	0.324	0.569
4	5	3	106272092	106352284	BIEC2_808694	BIEC2_808722	AGCA	0.351	-0.0467	0.324	0.569
2	3	3	105074484	105131873	BIEC2_808446	BIEC2_808456	CG	0.0194	-0.15	0.324	0.57
2	3	3	105131873	105163077	BIEC2_808456	BIEC2_808466	GA	0.0194	-0.15	0.324	0.57
3	4	3	105074484	105163077	BIEC2_808446	BIEC2_808466	CGA	0.0194	-0.15	0.324	0.57
3	4	3	105131873	105219978	BIEC2_808456	BIEC2_808473	GAA	0.0194	-0.15	0.324	0.57
4	5	3	104986284	105131873	BIEC2_808432	BIEC2_808456	CGCG	0.0194	-0.15	0.324	0.57
4	5	3	105046433	105163077	BIEC2_808442	BIEC2_808466	GCGA	0.0194	-0.15	0.324	0.57
4	4	3	105074484	105219978	BIEC2_808446	BIEC2_808473	CGAA	0.0194	-0.15	0.324	0.57
5	6	3	104986284	105163077	BIEC2_808432	BIEC2_808466	CGCGA	0.0194	-0.15	0.324	0.57
5	5	3	105046433	105219978	BIEC2_808442	BIEC2_808473	GCGAA	0.0194	-0.15	0.324	0.57
6	6	3	104986284	105219978	BIEC2_808432	BIEC2_808473	CGCGAA	0.0194	-0.15	0.324	0.57
7	7	3	104986284	105297394	BIEC2_808432	BIEC2_808489	CGCGAAG	0.0194	-0.15	0.324	0.57
8	8	3	104986284	105336590	BIEC2_808432	BIEC2_849694	CGCGAAGG	0.0194	-0.15	0.324	0.57
9	8	3	104986284	105363241	BIEC2_808432	BIEC2_808500	CGCGAAGGC	0.0194	-0.15	0.324	0.57
9	10	3	104820735	105074484	BIEC2_808411	BIEC2_808446	AGAGGGCGC	0.109	0.0715	0.319	0.572
8	11	3	104821920	105131873	BIEC2-808415	BIEC2_808456	AGGGCGCA	0.109	0.0714	0.318	0.573
9	11	3	104821920	105163077	BIEC2-808415	BIEC2_808466	AGGGCGCAA	0.109	0.0713	0.318	0.573
7	9	3	104817679	104941985	BIEC2_808406	BIEC2_808426	AGGGAGG	0.0729	0.0906	0.315	0.575
8	9	3	104737609	104892900	BIEC2_808385	BIEC2_849619	AAAGGGAA	0.0102	-0.246	0.315	0.575
7	10	3	104821920	105074484	BIEC2-808415	BIEC2_808446	AGGGCGC	0.109	0.0709	0.313	0.576
7	9	3	104738024	104892900	BIEC2_808387	BIEC2_849619	AAGGGAA	0.01	-0.243	0.308	0.579
5	7	3	104843407	105046433	BIEC2_808417	BIEC2_808442	GGGCG	0.109	0.0704	0.306	0.58
5	8	3	104821920	104986284	BIEC2-808415	BIEC2_808432	AGGGC	0.109	0.0703	0.305	0.581
4	5	3	104843407	104986284	BIEC2_808417	BIEC2_808432	GGGC	0.108	0.0699	0.301	0.583
6	7	3	104843407	105074484	BIEC2_808417	BIEC2_808446	GGGCGC	0.109	0.0691	0.297	0.586
7	8	3	104843407	105131873	BIEC2_808417	BIEC2_808456	GGGCGCA	0.109	0.0691	0.297	0.586
8	9	3	104843407	105163077	BIEC2_808417	BIEC2_808466	GGGCGCAA	0.109	0.0692	0.298	0.586
9	9	3	104843407	105219978	BIEC2_808417	BIEC2_808473	GGGCGCAAA	0.109	0.0692	0.298	0.586
7	8	3	105874840	105997843	BIEC2-808606	BIEC2_808645	GGAAGGG	0.03	0.127	0.295	0.587
9	10	3	105874361	106049666	BIEC2_808600	BIEC2_808653	GGGAGGGGA	0.0254	0.14	0.287	0.592
3	4	3	106192557	106272076	BIEC2_808682	BIEC2_808693	AAA	0.0963	0.0713	0.287	0.593
4	5	3	106159781	106272076	BIEC2_849875	BIEC2_808693	AAAA	0.0963	0.0713	0.287	0.593
4	5	3	106192557	106272092	BIEC2_808682	BIEC2_808694	AAAA	0.0963	0.0713	0.287	0.593
5	5	3	106074186	106272076	BIEC2_849861	BIEC2_808693	AAAAA	0.0963	0.0713	0.287	0.593
5	5	3	106192557	106272331	BIEC2_808682	BIEC2_808695	AAAAG	0.0963	0.0713	0.287	0.593
8	8	3	105947243	106272076	BIEC2_808640	BIEC2_808693	GGAAAAAA	0.0963	0.0713	0.287	0.593
9	9	3	105904688	106272076	BIEC2_808625	BIEC2_808693	GGGAAAAAA	0.0963	0.0713	0.287	0.593
7	7	3	105046433	105336590	BIEC2_808442	BIEC2_849694	GCAAAGA	0.0127	-0.19	0.284	0.594
2	3	3	104941985	104986284	BIEC2_808426	BIEC2_808432	GA	0.0328	0.119	0.283	0.595
2	3	3	105074484	105131873	BIEC2_808446	BIEC2_808456	CA	0.952	0.0965	0.283	0.595
3	4	3	104892900	104986284	BIEC2_849619	BIEC2_808432	GGA	0.0328	0.119	0.283	0.595
3	4	3	104941985	105046433	BIEC2_808426	BIEC2_808442	GAG	0.0328	0.119	0.283	0.595
4	6	3	104892900	105046433	BIEC2_849619	BIEC2_808442	GGAG	0.0328	0.119	0.283	0.595
6	8	3	104821176	104986284	BIEC2_808412	BIEC2_808432	GAGGGC	0.109	0.0664	0.274	0.601
7	8	3	104820735	104986284	BIEC2_808411	BIEC2_808432	AGAGGGC	0.109	0.0664	0.274	0.601
7	10	3	104821176	105046433	BIEC2_808412	BIEC2_808442	GAGGGCG	0.109	0.0664	0.274	0.601
8	10	3	104820735	105046433	BIEC2_808411	BIEC2_808442	AGAGGGCG	0.109	0.0664	0.274	0.601
8	10	3	104821176	105074484	BIEC2_808412	BIEC2_808446	GAGGGCGC	0.109	0.0664	0.274	0.601
8	10	3	105997843	106272092	BIEC2_808645	BIEC2_808694	GAAAAAAA	0.0939	0.0705	0.273	0.601
9	10	3	104738024	104986284	BIEC2_808387	BIEC2_808432	GAAGAGGGC	0.109	0.0664	0.274	0.601
9	11	3	104821176	105131873	BIEC2_808412	BIEC2_808456	GAGGGCGCA	0.109	0.0664	0.274	0.601
9	10	3	105997843	106272331	BIEC2_808645	BIEC2_808695	GAAAAAAAG	0.0939	0.0705	0.273	0.602
2	3	3	106212324	106272076	BIEC2_849888	BIEC2_808693	AA	0.132	0.0612	0.271	0.603
3	4	3	106212324	106272092	BIEC2_849888	BIEC2_808694	AAA	0.132	0.0612	0.271	0.603
3	3	3	106272076	106272331	BIEC2_808693	BIEC2_808695	AAG	0.132	0.0612	0.271	0.603
4	4	3	106212324	106272331	BIEC2_849888	BIEC2_808695	AAAG	0.132	0.0612	0.271	0.603
3	4	3	105219978	105336590	BIEC2_808473	BIEC2_849694	AGA	0.0133	-0.179	0.268	0.605
3	4	3	105336590	105407955	BIEC2_849694	BIEC2_808516	AAG	0.0133	-0.179	0.268	0.605
4	5	3	105219978	105363241	BIEC2_808473	BIEC2_808500	AGAA	0.0133	-0.179	0.268	0.605
4	5	3	105297394	105407955	BIEC2_808489	BIEC2_808516	GAAG	0.0133	-0.179	0.268	0.605
4	4	3	105336590	105525925	BIEC2_849694	BIEC2_808533	AAGA	0.0133	-0.179	0.268	0.605
5	5	3	105219978	105407955	BIEC2_808473	BIEC2_808516	AGAAG	0.0133	-0.179	0.268	0.605
5	5	3	105297394	105525925	BIEC2_808489	BIEC2_808533	GAAGA	0.0133	-0.179	0.268	0.605
6	5	3	105219978	105525925	BIEC2_808473	BIEC2_808533	AGAAGA	0.0133	-0.179	0.268	0.605
8	8	3	104986284	105336590	BIEC2_808432	BIEC2_849694	CGCAAAGA	0.0131	-0.179	0.265	0.607
2	3	3	106272076	106272092	BIEC2_808693	BIEC2_808694	AA	0.133	0.0602	0.262	0.609
9	11	3	104821920	105163077	BIEC2-808415	BIEC2_808466	GAAGCGCAA	0.0124	0.191	0.25	0.617
2	3	3	106272076	106272092	BIEC2_808693	BIEC2_808694	GG	0.506	0.0392	0.245	0.621
2	2	3	106272092	106272331	BIEC2_808694	BIEC2_808695	AG	0.494	-0.0392	0.245	0.621
2	2	3	106272092	106272331	BIEC2_808694	BIEC2_808695	GA	0.506	0.0392	0.245	0.621
8	9	3	104817679	104986284	BIEC2_808406	BIEC2_808432	AGGGAGGC	0.0717	0.08	0.242	0.623
3	4	3	106212324	106272092	BIEC2_849888	BIEC2_808694	AGG	0.507	0.0387	0.238	0.626
4	5	3	106192557	106272092	BIEC2_808682	BIEC2_808694	AAGG	0.507	0.0387	0.238	0.626
5	6	3	105876397	105997843	BIEC2_808617	BIEC2_808645	AAGGG	0.0304	0.111	0.227	0.634
7	10	3	104821176	105046433	BIEC2_808412	BIEC2_808442	GGAAGCG	0.0149	0.179	0.225	0.636
8	10	3	104821176	105074484	BIEC2_808412	BIEC2_808446	GGAAGCGC	0.0149	0.179	0.225	0.636
3	3	3	106272076	106272331	BIEC2_808693	BIEC2_808695	GGA	0.511	0.0366	0.217	0.642
4	4	3	106212324	106272331	BIEC2_849888	BIEC2_808695	AGGA	0.511	0.0366	0.217	0.642
5	5	3	106192557	106272331	BIEC2_808682	BIEC2_808695	AAGGA	0.511	0.0366	0.217	0.642
9	11	3	104817679	105046433	BIEC2_808406	BIEC2_808442	AGGGAGGCG	0.0692	0.0748	0.217	0.642
9	11	3	104821176	105131873	BIEC2_808412	BIEC2_808456	GGAAGCGCA	0.0147	0.177	0.215	0.643
8	10	3	104820735	105046433	BIEC2_808411	BIEC2_808442	GGGAAGCG	0.0151	0.173	0.213	0.644
8	9	3	104817679	104986284	BIEC2_808406	BIEC2_808432	AAAAAGGA	0.0265	-0.113	0.21	0.647
9	11	3	104817679	105046433	BIEC2_808406	BIEC2_808442	AAAAAGGAG	0.0265	-0.113	0.21	0.647
4	5	3	105876397	105947243	BIEC2_808617	BIEC2_808640	AAGG	0.0305	0.106	0.209	0.648
4	5	3	105884170	105997843	BIEC2-808622	BIEC2_808645	AGGG	0.0299	0.108	0.209	0.648
6	6	3	106049666	106272076	BIEC2_808653	BIEC2_808693	AAAAAA	0.0953	0.0612	0.208	0.648
5	4	3	105525925	105829484	BIEC2_808533	BIEC2_808577	AAGGG	0.0105	-0.186	0.207	0.65
6	4	3	105407955	105829484	BIEC2_808516	BIEC2_808577	GAAGGG	0.0105	-0.186	0.207	0.65
5	8	3	104821176	104941985	BIEC2_808412	BIEC2_808426	GGAGG	0.073	0.0733	0.203	0.652
6	10	3	104821920	105046433	BIEC2-808415	BIEC2_808442	GAGGCG	0.0701	0.0722	0.202	0.653
7	10	3	104821920	105074484	BIEC2-808415	BIEC2_808446	GAGGCGC	0.0701	0.0723	0.203	0.653
3	4	3	105884170	105947243	BIEC2-808622	BIEC2_808640	AGG	0.03	0.106	0.201	0.654
6	7	3	105875809	105997843	BIEC2_808608	BIEC2_808645	GAAGGG	0.0305	0.104	0.2	0.655
8	11	3	104821920	105131873	BIEC2-808415	BIEC2_808456	GAGGCGCA	0.0698	0.0712	0.197	0.657
5	6	3	106159781	106272092	BIEC2_849875	BIEC2_808694	AAAAA	0.0948	0.0573	0.182	0.67
6	6	3	106074186	106272092	BIEC2_849861	BIEC2_808694	AAAAAA	0.0948	0.0573	0.182	0.67
6	6	3	106159781	106272331	BIEC2_849875	BIEC2_808695	AAAAAG	0.0948	0.0573	0.182	0.67
7	6	3	106074186	106272331	BIEC2_849861	BIEC2_808695	AAAAAAG	0.0948	0.0573	0.182	0.67
6	7	3	104817679	104892900	BIEC2_808406	BIEC2_849619	AGGGAG	0.0752	0.0705	0.18	0.671
5	6	3	105875809	105947243	BIEC2_808608	BIEC2_808640	GAAGG	0.0306	0.097	0.175	0.676
2	4	3	106272331	106323816	BIEC2_808695	BIEC2_808703	GC	0.476	-0.0332	0.174	0.677
3	4	3	106272092	106323816	BIEC2_808694	BIEC2_808703	AGC	0.476	-0.0332	0.174	0.677
7	8	3	106049666	106272092	BIEC2_808653	BIEC2_808694	AAAAAAA	0.0951	0.0557	0.173	0.678
8	8	3	106049666	106272331	BIEC2_808653	BIEC2_808695	AAAAAAAG	0.0951	0.0557	0.173	0.678
9	10	3	105874361	106049666	BIEC2_808600	BIEC2_808653	AAAGGAAGG	0.0337	-0.092	0.173	0.678
9	10	3	104820735	105074484	BIEC2_808411	BIEC2_808446	GGGAGGCGC	0.0699	0.0665	0.171	0.679
3	5	3	105297394	105363241	BIEC2_808489	BIEC2_808500	GAA	0.0102	-0.191	0.169	0.682
4	7	3	104821920	104941985	BIEC2-808415	BIEC2_808426	GAGG	0.0722	0.0663	0.165	0.685
7	8	3	105997843	106272076	BIEC2_808645	BIEC2_808693	GAAAAAA	0.095	0.0544	0.165	0.685
8	11	3	104821920	105131873	BIEC2-808415	BIEC2_808456	AAGGCGCG	0.0186	-0.107	0.159	0.69
9	11	3	104821176	105131873	BIEC2_808412	BIEC2_808456	GAAGGCGCG	0.0186	-0.107	0.159	0.69
9	11	3	104821920	105163077	BIEC2-808415	BIEC2_808466	AAGGCGCGA	0.0186	-0.107	0.159	0.69
8	8	3	105876397	106159781	BIEC2_808617	BIEC2_849875	AAGGGAGA	0.0288	0.0953	0.158	0.691
9	8	3	105876397	106192557	BIEC2_808617	BIEC2_808682	AAGGGAGAG	0.0288	0.0953	0.159	0.691
5	5	3	104941985	105131873	BIEC2_808426	BIEC2_808456	GCGCG	0.0186	-0.106	0.156	0.693
6	8	3	104820735	104941985	BIEC2_808411	BIEC2_808426	GGGAGG	0.0725	0.0641	0.156	0.693
6	6	3	104941985	105163077	BIEC2_808426	BIEC2_808466	GCGCGA	0.0186	-0.106	0.156	0.693
7	6	3	104941985	105219978	BIEC2_808426	BIEC2_808473	GCGCGAA	0.0186	-0.106	0.156	0.693
8	9	3	104843407	105163077	BIEC2_808417	BIEC2_808466	AGGCGCGA	0.0186	-0.105	0.154	0.694
9	9	3	104843407	105219978	BIEC2_808417	BIEC2_808473	AGGCGCGAA	0.0186	-0.105	0.154	0.694
2	3	3	105630163	105767304	BIEC2_849751	BIEC2_849774	AA	0.0288	0.0939	0.154	0.695
8	4	3	105297394	105767304	BIEC2_808489	BIEC2_849774	GACAGAAA	0.0273	0.0961	0.153	0.695
7	7	3	105884170	106159781	BIEC2-808622	BIEC2_849875	AGGGAGA	0.0283	0.0946	0.153	0.696
8	7	3	105884170	106192557	BIEC2-808622	BIEC2_808682	AGGGAGAG	0.0283	0.0948	0.153	0.696
6	7	3	104892900	105131873	BIEC2_849619	BIEC2_808456	GGCGCG	0.0186	-0.104	0.151	0.698
7	8	3	104892900	105163077	BIEC2_849619	BIEC2_808466	GGCGCGA	0.0186	-0.104	0.151	0.698
8	9	3	104817679	104986284	BIEC2_808406	BIEC2_808432	AAGAGGGC	0.107	0.0495	0.151	0.698
8	8	3	104892900	105219978	BIEC2_849619	BIEC2_808473	GGCGCGAA	0.0186	-0.104	0.151	0.698
9	11	3	104817679	105046433	BIEC2_808406	BIEC2_808442	AAGAGGGCG	0.107	0.0495	0.151	0.698
3	3	3	105630163	105829484	BIEC2_849751	BIEC2_808577	GGG	0.0128	-0.137	0.149	0.7
7	4	3	105336590	105767304	BIEC2_849694	BIEC2_849774	ACAGAAA	0.0275	0.0935	0.147	0.701
9	5	3	105219978	105767304	BIEC2_808473	BIEC2_849774	CGACAGAAA	0.0274	0.0943	0.147	0.701
9	8	3	105884170	106212324	BIEC2-808622	BIEC2_849888	AGGGAGAGA	0.0284	0.093	0.148	0.701
6	8	3	104821176	104986284	BIEC2_808412	BIEC2_808432	GGAGGC	0.0717	0.0623	0.145	0.703
6	7	3	105874840	105947243	BIEC2-808606	BIEC2_808640	GGAAGG	0.0308	0.0881	0.146	0.703
7	10	3	104821176	105046433	BIEC2_808412	BIEC2_808442	GGAGGCG	0.0688	0.0616	0.145	0.704
8	10	3	104821176	105074484	BIEC2_808412	BIEC2_808446	GGAGGCGC	0.0688	0.0616	0.145	0.704
9	10	3	105874361	106049666	BIEC2_808600	BIEC2_808653	GGGAAGGGA	0.023	0.1	0.143	0.705
4	5	3	106272076	106323816	BIEC2_808693	BIEC2_808703	AAGC	0.129	0.0447	0.139	0.709
9	11	3	104821176	105131873	BIEC2_808412	BIEC2_808456	GGAGGCGCA	0.0685	0.0605	0.14	0.709
3	4	3	105547002	105767304	BIEC2_808543	BIEC2_849774	AAA	0.0289	0.0889	0.138	0.711
5	6	3	106212324	106323816	BIEC2_849888	BIEC2_808703	AAAGC	0.129	0.0439	0.135	0.713
6	7	3	105904688	106159781	BIEC2_808625	BIEC2_849875	GGGAGA	0.0284	0.0891	0.135	0.713
2	3	3	105876397	105884170	BIEC2_808617	BIEC2-808622	AA	0.031	0.0842	0.134	0.715
3	4	3	105875809	105884170	BIEC2_808608	BIEC2-808622	GAA	0.0309	0.0835	0.131	0.717
3	4	3	105876397	105904688	BIEC2_808617	BIEC2_808625	AAG	0.0309	0.0835	0.131	0.717
4	5	3	105874840	105884170	BIEC2-808606	BIEC2-808622	GGAA	0.0309	0.0835	0.131	0.717
4	5	3	105875809	105904688	BIEC2_808608	BIEC2_808625	GAAG	0.0309	0.0835	0.131	0.717
5	5	3	105874361	105884170	BIEC2_808600	BIEC2-808622	GGGAA	0.0309	0.0835	0.131	0.717
5	6	3	105874840	105904688	BIEC2-808606	BIEC2_808625	GGAAG	0.0309	0.0835	0.131	0.717
6	6	3	105830625	105884170	BIEC2_808579	BIEC2-808622	AGGGAA	0.0309	0.0835	0.131	0.717
6	6	3	105874361	105904688	BIEC2_808600	BIEC2_808625	GGGAAG	0.0309	0.0835	0.131	0.717
7	7	3	105830625	105904688	BIEC2_808579	BIEC2_808625	AGGGAAG	0.0309	0.0835	0.131	0.717
7	7	3	105874361	105947243	BIEC2_808600	BIEC2_808640	GGGAAGG	0.0309	0.0835	0.131	0.717
8	8	3	105830625	105947243	BIEC2_808579	BIEC2_808640	AGGGAAGG	0.0309	0.0835	0.131	0.717
8	8	3	105874361	105997843	BIEC2_808600	BIEC2_808645	GGGAAGGG	0.0309	0.0835	0.131	0.717
9	9	3	105830625	105997843	BIEC2_808579	BIEC2_808645	AGGGAAGGG	0.0309	0.0835	0.131	0.717
2	3	3	104820735	104821176	BIEC2_808411	BIEC2_808412	AA	0.0292	-0.0851	0.129	0.719
3	4	3	104817679	104821176	BIEC2_808406	BIEC2_808412	AAA	0.0292	-0.0851	0.129	0.719
3	3	3	104820735	104821920	BIEC2_808411	BIEC2-808415	AAA	0.0292	-0.0851	0.129	0.719
3	4	3	104821176	104843407	BIEC2_808412	BIEC2_808417	AAA	0.0292	-0.0851	0.129	0.719
4	6	3	104738024	104821176	BIEC2_808387	BIEC2_808412	AAAA	0.0292	-0.0851	0.129	0.719
4	4	3	104817679	104821920	BIEC2_808406	BIEC2-808415	AAAA	0.0292	-0.0851	0.129	0.719
4	4	3	104820735	104843407	BIEC2_808411	BIEC2_808417	AAAA	0.0292	-0.0851	0.129	0.719
4	6	3	104821176	104892900	BIEC2_808412	BIEC2_849619	AAAG	0.0292	-0.0851	0.129	0.719
5	6	3	104737609	104821176	BIEC2_808385	BIEC2_808412	AAAAA	0.0292	-0.0851	0.129	0.719
5	6	3	104738024	104821920	BIEC2_808387	BIEC2-808415	AAAAA	0.0292	-0.0851	0.129	0.719
5	5	3	104817679	104843407	BIEC2_808406	BIEC2_808417	AAAAA	0.0292	-0.0851	0.129	0.719
5	6	3	104820735	104892900	BIEC2_808411	BIEC2_849619	AAAAG	0.0292	-0.0851	0.129	0.719
5	8	3	104821176	104941985	BIEC2_808412	BIEC2_808426	AAAGG	0.0292	-0.0851	0.129	0.719
6	8	3	104583040	104821176	BIEC2-808366	BIEC2_808412	GAAAAA	0.0292	-0.0851	0.129	0.719
6	6	3	104737609	104821920	BIEC2_808385	BIEC2-808415	AAAAAA	0.0292	-0.0851	0.129	0.719
6	7	3	104738024	104843407	BIEC2_808387	BIEC2_808417	AAAAAA	0.0292	-0.0851	0.129	0.719
6	7	3	104817679	104892900	BIEC2_808406	BIEC2_849619	AAAAAG	0.0292	-0.0851	0.129	0.719
6	8	3	104820735	104941985	BIEC2_808411	BIEC2_808426	AAAAGG	0.0292	-0.0851	0.129	0.719
7	8	3	104583040	104821920	BIEC2-808366	BIEC2-808415	GAAAAAA	0.0292	-0.0851	0.129	0.719
7	7	3	104737609	104843407	BIEC2_808385	BIEC2_808417	AAAAAAA	0.0292	-0.0851	0.129	0.719
7	9	3	104738024	104892900	BIEC2_808387	BIEC2_849619	AAAAAAG	0.0292	-0.0851	0.129	0.719
7	9	3	104817679	104941985	BIEC2_808406	BIEC2_808426	AAAAAGG	0.0292	-0.0851	0.129	0.719
8	9	3	104583040	104843407	BIEC2-808366	BIEC2_808417	GAAAAAAA	0.0292	-0.0851	0.129	0.719
8	9	3	104737609	104892900	BIEC2_808385	BIEC2_849619	AAAAAAAG	0.0292	-0.0851	0.129	0.719
8	10	3	104738024	104941985	BIEC2_808387	BIEC2_808426	AAAAAAGG	0.0292	-0.0851	0.129	0.719
9	11	3	104583040	104892900	BIEC2-808366	BIEC2_849619	GAAAAAAAG	0.0292	-0.0851	0.129	0.719
9	10	3	104737609	104941985	BIEC2_808385	BIEC2_808426	AAAAAAAGG	0.0292	-0.0851	0.129	0.719
9	11	3	105947243	106272092	BIEC2_808640	BIEC2_808694	AGAACAAAA	0.0125	-0.124	0.12	0.729
8	10	3	104820735	105046433	BIEC2_808411	BIEC2_808442	GGGAGGCG	0.0686	0.0559	0.119	0.73
2	3	3	105767304	105829484	BIEC2_849774	BIEC2_808577	GG	0.0127	-0.12	0.114	0.736
8	11	3	106074186	106323816	BIEC2_849861	BIEC2_808703	AAAAGAGC	0.2	0.0287	0.114	0.736
6	7	3	106192557	106323816	BIEC2_808682	BIEC2_808703	AAAAGC	0.0945	0.0456	0.112	0.738
9	10	3	106074186	106352284	BIEC2_849861	BIEC2_808722	AAAAGAGCA	0.2	0.0284	0.112	0.738
2	3	3	104821176	104821920	BIEC2_808412	BIEC2-808415	AA	0.0294	-0.078	0.109	0.741
5	8	3	104821920	104986284	BIEC2-808415	BIEC2_808432	GAGGC	0.0711	0.0544	0.109	0.741
4	6	3	105997843	106159781	BIEC2_808645	BIEC2_849875	GAGA	0.0286	0.0793	0.108	0.743
5	6	3	105997843	106192557	BIEC2_808645	BIEC2_808682	GAGAG	0.0286	0.0792	0.108	0.743
6	7	3	105997843	106212324	BIEC2_808645	BIEC2_849888	GAGAGA	0.0286	0.0787	0.106	0.744
7	8	3	104820735	104986284	BIEC2_808411	BIEC2_808432	GGGAGGC	0.0713	0.0534	0.107	0.744
2	3	3	106212324	106272076	BIEC2_849888	BIEC2_808693	AG	0.814	0.0339	0.105	0.747
3	4	3	106192557	106272076	BIEC2_808682	BIEC2_808693	AAG	0.814	0.0339	0.105	0.747
7	8	3	105997843	106272076	BIEC2_808645	BIEC2_808693	GAGAGAA	0.0288	0.0774	0.104	0.747
3	4	3	106049666	106159781	BIEC2_808653	BIEC2_849875	AGA	0.0288	0.0769	0.103	0.749
4	4	3	106049666	106192557	BIEC2_808653	BIEC2_808682	AGAG	0.0288	0.0768	0.102	0.749
5	5	3	106049666	106212324	BIEC2_808653	BIEC2_849888	AGAGA	0.0288	0.0763	0.101	0.75
9	11	3	104817679	105046433	BIEC2_808406	BIEC2_808442	AGGGAAGCG	0.0141	0.123	0.102	0.75
6	6	3	106049666	106272076	BIEC2_808653	BIEC2_808693	AGAGAA	0.029	0.0737	0.0953	0.758
2	3	3	105884170	105904688	BIEC2-808622	BIEC2_808625	AG	0.03	0.0703	0.0882	0.767
6	5	3	106272076	106374194	BIEC2_808693	BIEC2_849930	AAGCGA	0.13	0.0351	0.0869	0.768
7	6	3	106212324	106374194	BIEC2_849888	BIEC2_849930	AAAGCGA	0.13	0.0351	0.0869	0.768
7	6	3	106272076	106517004	BIEC2_808693	BIEC2_849954	AAGCGAA	0.13	0.0351	0.0869	0.768
8	7	3	106212324	106517004	BIEC2_849888	BIEC2_849954	AAAGCGAA	0.13	0.0351	0.0869	0.768
9	10	3	105997843	106272331	BIEC2_808645	BIEC2_808695	GAGAGAAAG	0.0291	0.0703	0.087	0.768
8	10	3	105997843	106272092	BIEC2_808645	BIEC2_808694	GAGAGAAA	0.0291	0.0701	0.0866	0.769
3	4	3	105829484	105874361	BIEC2_808577	BIEC2_808600	AAG	0.0295	0.0699	0.0843	0.772
4	4	3	105829484	105874840	BIEC2_808577	BIEC2-808606	AAGG	0.0295	0.0699	0.0843	0.772
7	8	3	106049666	106272092	BIEC2_808653	BIEC2_808694	AGAGAAA	0.0292	0.0688	0.0838	0.772
8	8	3	106049666	106272331	BIEC2_808653	BIEC2_808695	AGAGAAAG	0.0292	0.069	0.0841	0.772
6	6	3	106212324	106352284	BIEC2_849888	BIEC2_808722	AAAGCG	0.129	0.0344	0.0831	0.773
5	5	3	106272076	106352284	BIEC2_808693	BIEC2_808722	AAGCG	0.129	0.0343	0.0824	0.774
4	4	3	105525925	105767304	BIEC2_808533	BIEC2_849774	GAAA	0.028	0.0688	0.0808	0.776
5	4	3	105407955	105767304	BIEC2_808516	BIEC2_849774	AGAAA	0.028	0.0688	0.0808	0.776
5	6	3	106159781	106272092	BIEC2_849875	BIEC2_808694	AAAGA	0.306	-0.0236	0.0791	0.779
6	6	3	106074186	106272092	BIEC2_849861	BIEC2_808694	AAAAGA	0.306	-0.0236	0.0791	0.779
8	7	3	106192557	106374194	BIEC2_808682	BIEC2_849930	AAAAGCGA	0.0945	0.038	0.0789	0.779
9	10	3	106159781	106374194	BIEC2_849875	BIEC2_849930	AAAAAGCGA	0.0945	0.038	0.0789	0.779
9	8	3	106192557	106517004	BIEC2_808682	BIEC2_849954	AAAAGCGAA	0.0945	0.038	0.0789	0.779
7	5	3	105297394	105630163	BIEC2_808489	BIEC2_849751	GACAGAA	0.0274	0.0692	0.0783	0.78
8	5	3	105219978	105630163	BIEC2_808473	BIEC2_849751	CGACAGAA	0.0274	0.0692	0.0783	0.78
9	10	3	106074186	106352284	BIEC2_849861	BIEC2_808722	AAAAAAGCG	0.0945	0.0377	0.0775	0.781
8	10	3	106159781	106352284	BIEC2_849875	BIEC2_808722	AAAAAGCG	0.0945	0.0374	0.0763	0.782
2	3	3	105767304	105829484	BIEC2_849774	BIEC2_808577	AA	0.0295	0.0649	0.0751	0.784
6	6	3	105947243	106192557	BIEC2_808640	BIEC2_808682	GGAGAG	0.0294	0.0645	0.0743	0.785
9	9	3	106049666	106323816	BIEC2_808653	BIEC2_808703	AGAGAAAGC	0.0294	0.0645	0.0744	0.785
9	9	3	106049666	106323816	BIEC2_808653	BIEC2_808703	AAAAAAAGC	0.0945	0.0371	0.0748	0.785
5	6	3	105947243	106159781	BIEC2_808640	BIEC2_849875	GGAGA	0.0294	0.0642	0.0738	0.786
6	5	3	105297394	105547002	BIEC2_808489	BIEC2_808543	GACAGA	0.0274	0.0668	0.073	0.787
8	8	3	105830625	105947243	BIEC2_808579	BIEC2_808640	CAAAGGGG	0.0992	0.0356	0.071	0.79
2	4	3	106272331	106323816	BIEC2_808695	BIEC2_808703	GA	0.0131	-0.103	0.0706	0.791
3	4	3	106272092	106323816	BIEC2_808694	BIEC2_808703	AGA	0.0131	-0.103	0.0706	0.791
6	5	3	105336590	105630163	BIEC2_849694	BIEC2_849751	ACAGAA	0.0277	0.0639	0.0682	0.794
2	3	3	105297394	105336590	BIEC2_808489	BIEC2_849694	GA	0.0424	-0.0514	0.0666	0.796
6	5	3	105363241	105767304	BIEC2_808500	BIEC2_849774	CAGAAA	0.0281	0.0625	0.0672	0.796
9	9	3	105830625	105997843	BIEC2_808579	BIEC2_808645	CAAAGGGGG	0.0995	0.0346	0.067	0.796
3	4	3	106212324	106272092	BIEC2_849888	BIEC2_808694	AGA	0.306	-0.0216	0.0665	0.797
4	5	3	106192557	106272092	BIEC2_808682	BIEC2_808694	AAGA	0.306	-0.0216	0.0665	0.797
7	6	3	106192557	106352284	BIEC2_808682	BIEC2_808722	GAAAGCG	0.0344	0.0554	0.064	0.8
8	10	3	106159781	106352284	BIEC2_849875	BIEC2_808722	AGAAAGCG	0.0345	0.0554	0.064	0.8
5	5	3	105336590	105547002	BIEC2_849694	BIEC2_808543	ACAGA	0.0277	0.0602	0.0603	0.806
7	6	3	106192557	106352284	BIEC2_808682	BIEC2_808722	AAAAGCG	0.0943	0.0333	0.0602	0.806
6	8	3	104821176	104986284	BIEC2_808412	BIEC2_808432	AAAGGA	0.0286	-0.0585	0.0595	0.807
9	9	3	105875809	106159781	BIEC2_808608	BIEC2_849875	GAAGGGAGA	0.0295	0.0576	0.0592	0.808
3	3	3	105630163	105829484	BIEC2_849751	BIEC2_808577	AAA	0.0295	0.0566	0.0576	0.81
7	9	3	104817679	104941985	BIEC2_808406	BIEC2_808426	AGGGAAA	0.0567	-0.0431	0.0582	0.81
4	4	3	106212324	106272331	BIEC2_849888	BIEC2_808695	AGAG	0.303	-0.0198	0.0564	0.812
5	5	3	106192557	106272331	BIEC2_808682	BIEC2_808695	AAGAG	0.303	-0.0198	0.0564	0.812
6	6	3	106159781	106272331	BIEC2_849875	BIEC2_808695	AAAGAG	0.303	-0.0198	0.0564	0.812
7	6	3	106074186	106272331	BIEC2_849861	BIEC2_808695	AAAAGAG	0.303	-0.0198	0.0564	0.812
5	5	3	105829484	105875809	BIEC2_808577	BIEC2_808608	AAGGG	0.0298	0.0563	0.056	0.813
6	6	3	105829484	105876397	BIEC2_808577	BIEC2_808617	AAGGGA	0.0298	0.0563	0.056	0.813
4	4	3	105547002	105829484	BIEC2_808543	BIEC2_808577	AAAA	0.0296	0.0551	0.0544	0.816
5	4	3	105363241	105630163	BIEC2_808500	BIEC2_849751	CAGAA	0.0282	0.0562	0.0545	0.816
9	4	3	105297394	105829484	BIEC2_808489	BIEC2_808577	GACAGAAAA	0.0282	0.056	0.0541	0.816
6	7	3	105876397	106049666	BIEC2_808617	BIEC2_808653	AAGGGA	0.0294	0.0549	0.0535	0.817
8	9	3	104817679	104986284	BIEC2_808406	BIEC2_808432	AGGGAAAA	0.057	-0.0413	0.0537	0.817
3	3	3	105525925	105630163	BIEC2_808533	BIEC2_849751	GAA	0.0283	0.0551	0.0526	0.819
4	3	3	105407955	105630163	BIEC2_808516	BIEC2_849751	AGAA	0.0283	0.0551	0.0526	0.819
5	4	3	105525925	105829484	BIEC2_808533	BIEC2_808577	GAAAA	0.0283	0.0551	0.0526	0.819
6	4	3	105407955	105829484	BIEC2_808516	BIEC2_808577	AGAAAA	0.0283	0.0551	0.0526	0.819
6	5	3	105525925	105830625	BIEC2_808533	BIEC2_808579	GAAAAA	0.0283	0.0551	0.0526	0.819
7	5	3	105363241	105829484	BIEC2_808500	BIEC2_808577	CAGAAAA	0.0283	0.0551	0.0526	0.819
7	5	3	105407955	105830625	BIEC2_808516	BIEC2_808579	AGAAAAA	0.0283	0.0551	0.0526	0.819
8	4	3	105336590	105829484	BIEC2_849694	BIEC2_808577	ACAGAAAA	0.0283	0.0551	0.0526	0.819
8	6	3	105363241	105830625	BIEC2_808500	BIEC2_808579	CAGAAAAA	0.0283	0.0551	0.0526	0.819
8	5	3	105407955	105874361	BIEC2_808516	BIEC2_808600	AGAAAAAG	0.0283	0.0551	0.0526	0.819
9	7	3	105336590	105830625	BIEC2_849694	BIEC2_808579	ACAGAAAAA	0.0283	0.0551	0.0526	0.819
9	7	3	105363241	105874361	BIEC2_808500	BIEC2_808600	CAGAAAAAG	0.0283	0.0551	0.0526	0.819
9	5	3	105407955	105874840	BIEC2_808516	BIEC2-808606	AGAAAAAGG	0.0283	0.0551	0.0526	0.819
7	7	3	105876397	106074186	BIEC2_808617	BIEC2_849861	AAGGGAG	0.0296	0.0537	0.0518	0.82
3	4	3	105767304	105830625	BIEC2_849774	BIEC2_808579	AAA	0.0296	0.0537	0.0515	0.821
4	6	3	104821176	104892900	BIEC2_808412	BIEC2_849619	GGAG	0.0749	0.0376	0.0507	0.822
8	5	3	105163077	105547002	BIEC2_808466	BIEC2_808543	ACGACAGA	0.0283	0.053	0.0488	0.825
5	6	3	105884170	106049666	BIEC2-808622	BIEC2_808653	AGGGA	0.029	0.0528	0.0483	0.826
7	6	3	105525925	105874361	BIEC2_808533	BIEC2_808600	GAAAAAG	0.0283	0.0526	0.048	0.827
8	6	3	105525925	105874840	BIEC2_808533	BIEC2-808606	GAAAAAGG	0.0283	0.0526	0.048	0.827
9	7	3	105525925	105875809	BIEC2_808533	BIEC2_808608	GAAAAAGGG	0.0283	0.0526	0.048	0.827
5	6	3	105904688	106074186	BIEC2_808625	BIEC2_849861	GGGAG	0.0291	0.0518	0.0471	0.828
6	6	3	105884170	106074186	BIEC2-808622	BIEC2_849861	AGGGAG	0.0291	0.0518	0.0471	0.828
7	7	3	105904688	106192557	BIEC2_808625	BIEC2_808682	GGGAGAG	0.0292	0.052	0.0475	0.828
9	9	3	105904688	106272076	BIEC2_808625	BIEC2_808693	GGGAGAGAA	0.0294	0.0515	0.0471	0.828
4	4	3	105363241	105547002	BIEC2_808500	BIEC2_808543	CAGA	0.0282	0.0521	0.0468	0.829
7	10	3	104821920	105074484	BIEC2-808415	BIEC2_808446	GAAGCGC	0.0119	0.0918	0.0462	0.83
8	11	3	104821920	105131873	BIEC2-808415	BIEC2_808456	GAAGCGCA	0.0117	0.0923	0.046	0.83
8	8	3	105874840	106049666	BIEC2-808606	BIEC2_808653	GGAAGGGA	0.0298	0.0501	0.0454	0.831
8	8	3	105904688	106212324	BIEC2_808625	BIEC2_849888	GGGAGAGA	0.0292	0.0508	0.0454	0.831
9	10	3	104820735	105074484	BIEC2_808411	BIEC2_808446	GGGAAGCGC	0.0128	0.0895	0.0456	0.831
6	10	3	104821920	105046433	BIEC2-808415	BIEC2_808442	GAAGCG	0.0125	0.0886	0.0438	0.834
7	8	3	104843407	105131873	BIEC2_808417	BIEC2_808456	AGGCGCG	0.0176	-0.0572	0.0433	0.835
4	4	3	105630163	105830625	BIEC2_849751	BIEC2_808579	AAAA	0.0297	0.0487	0.0427	0.836
5	8	3	104821920	104986284	BIEC2-808415	BIEC2_808432	AAGGA	0.0277	-0.0514	0.0428	0.836
5	6	3	104737609	104821176	BIEC2_808385	BIEC2_808412	GGAAG	0.131	0.0251	0.0405	0.841
6	6	3	104737609	104821920	BIEC2_808385	BIEC2-808415	GGAAGA	0.131	0.0252	0.0405	0.841
4	5	3	106272331	106374194	BIEC2_808695	BIEC2_849930	GCGA	0.127	0.0241	0.0393	0.843
5	5	3	106272092	106374194	BIEC2_808694	BIEC2_849930	AGCGA	0.127	0.0241	0.0393	0.843
5	6	3	106272331	106517004	BIEC2_808695	BIEC2_849954	GCGAA	0.127	0.024	0.0391	0.843
6	6	3	106272092	106517004	BIEC2_808694	BIEC2_849954	AGCGAA	0.127	0.024	0.0391	0.843
3	5	3	106272331	106352284	BIEC2_808695	BIEC2_808722	GCG	0.126	0.0231	0.036	0.85
4	5	3	106272092	106352284	BIEC2_808694	BIEC2_808722	AGCG	0.126	0.0231	0.036	0.85
5	6	3	104820735	104892900	BIEC2_808411	BIEC2_849619	GGGAG	0.0742	0.0314	0.0353	0.851
2	3	3	105219978	105297394	BIEC2_808473	BIEC2_808489	CG	0.0265	0.0476	0.0346	0.853
2	3	3	105074484	105131873	BIEC2_808446	BIEC2_808456	AA	0.0283	-0.0443	0.034	0.854
3	4	3	104986284	105074484	BIEC2_808432	BIEC2_808446	AGA	0.0283	-0.0443	0.034	0.854
3	4	3	105074484	105163077	BIEC2_808446	BIEC2_808466	AAA	0.0283	-0.0443	0.034	0.854
4	4	3	104941985	105074484	BIEC2_808426	BIEC2_808446	GAGA	0.0283	-0.0443	0.034	0.854
4	5	3	104986284	105131873	BIEC2_808432	BIEC2_808456	AGAA	0.0283	-0.0443	0.034	0.854
4	5	3	105046433	105163077	BIEC2_808442	BIEC2_808466	GAAA	0.0283	-0.0443	0.034	0.854
4	4	3	105074484	105219978	BIEC2_808446	BIEC2_808473	AAAC	0.0283	-0.0443	0.034	0.854
5	6	3	104892900	105074484	BIEC2_849619	BIEC2_808446	GGAGA	0.0283	-0.0443	0.034	0.854
5	5	3	104941985	105131873	BIEC2_808426	BIEC2_808456	GAGAA	0.0283	-0.0443	0.034	0.854
5	6	3	104986284	105163077	BIEC2_808432	BIEC2_808466	AGAAA	0.0283	-0.0443	0.034	0.854
5	5	3	105046433	105219978	BIEC2_808442	BIEC2_808473	GAAAC	0.0283	-0.0443	0.034	0.854
6	7	3	104843407	105074484	BIEC2_808417	BIEC2_808446	AGGAGA	0.0283	-0.0443	0.034	0.854
6	7	3	104892900	105131873	BIEC2_849619	BIEC2_808456	GGAGAA	0.0283	-0.0443	0.034	0.854
6	6	3	104941985	105163077	BIEC2_808426	BIEC2_808466	GAGAAA	0.0283	-0.0443	0.034	0.854
6	6	3	104986284	105219978	BIEC2_808432	BIEC2_808473	AGAAAC	0.0283	-0.0443	0.034	0.854
6	6	3	105046433	105297394	BIEC2_808442	BIEC2_808489	GAAACG	0.0283	-0.0443	0.034	0.854
6	6	3	105074484	105336590	BIEC2_808446	BIEC2_849694	AAACGA	0.0282	-0.0443	0.034	0.854
7	8	3	104820735	104986284	BIEC2_808411	BIEC2_808432	AAAAGGA	0.0283	-0.0443	0.034	0.854
7	10	3	104821176	105046433	BIEC2_808412	BIEC2_808442	AAAGGAG	0.0283	-0.0443	0.034	0.854
7	10	3	104821920	105074484	BIEC2-808415	BIEC2_808446	AAGGAGA	0.0283	-0.0443	0.034	0.854
7	8	3	104843407	105131873	BIEC2_808417	BIEC2_808456	AGGAGAA	0.0283	-0.0443	0.034	0.854
7	8	3	104892900	105163077	BIEC2_849619	BIEC2_808466	GGAGAAA	0.0283	-0.0443	0.034	0.854
7	6	3	104941985	105219978	BIEC2_808426	BIEC2_808473	GAGAAAC	0.0283	-0.0443	0.034	0.854
7	7	3	104986284	105297394	BIEC2_808432	BIEC2_808489	AGAAACG	0.0283	-0.0443	0.034	0.854
8	10	3	104820735	105046433	BIEC2_808411	BIEC2_808442	AAAAGGAG	0.0283	-0.0443	0.034	0.854
8	10	3	104821176	105074484	BIEC2_808412	BIEC2_808446	AAAGGAGA	0.0283	-0.0443	0.034	0.854
8	11	3	104821920	105131873	BIEC2-808415	BIEC2_808456	AAGGAGAA	0.0283	-0.0443	0.034	0.854
8	9	3	104843407	105163077	BIEC2_808417	BIEC2_808466	AGGAGAAA	0.0283	-0.0443	0.034	0.854
8	8	3	104892900	105219978	BIEC2_849619	BIEC2_808473	GGAGAAAC	0.0283	-0.0443	0.034	0.854
8	7	3	104941985	105297394	BIEC2_808426	BIEC2_808489	GAGAAACG	0.0283	-0.0443	0.034	0.854
8	8	3	104986284	105336590	BIEC2_808432	BIEC2_849694	AGAAACGA	0.0283	-0.0443	0.034	0.854
9	10	3	104738024	104986284	BIEC2_808387	BIEC2_808432	AAAAAAGGA	0.0283	-0.0443	0.034	0.854
9	10	3	104820735	105074484	BIEC2_808411	BIEC2_808446	AAAAGGAGA	0.0283	-0.0443	0.034	0.854
9	11	3	104821176	105131873	BIEC2_808412	BIEC2_808456	AAAGGAGAA	0.0283	-0.0443	0.034	0.854
9	11	3	104821920	105163077	BIEC2-808415	BIEC2_808466	AAGGAGAAA	0.0283	-0.0443	0.034	0.854
9	9	3	104843407	105219978	BIEC2_808417	BIEC2_808473	AGGAGAAAC	0.0283	-0.0443	0.034	0.854
9	8	3	104941985	105336590	BIEC2_808426	BIEC2_849694	GAGAAACGA	0.0283	-0.0443	0.034	0.854
9	8	3	104986284	105363241	BIEC2_808432	BIEC2_808500	AGAAACGAC	0.0283	-0.0443	0.034	0.854
3	4	3	105219978	105336590	BIEC2_808473	BIEC2_849694	CGA	0.0266	0.0462	0.0327	0.857
9	11	3	104817679	105046433	BIEC2_808406	BIEC2_808442	AGGGAAAAG	0.0599	-0.0303	0.0314	0.859
5	5	3	105074484	105297394	BIEC2_808446	BIEC2_808489	AAACG	0.0282	-0.0425	0.0312	0.86
9	8	3	105829484	105947243	BIEC2_808577	BIEC2_808640	GCAAAGGGG	0.0998	0.023	0.0299	0.863
7	6	3	105074484	105363241	BIEC2_808446	BIEC2_808500	AAACGAC	0.0283	-0.0411	0.0294	0.864
4	5	3	104737609	104820735	BIEC2_808385	BIEC2_808411	GGAA	0.131	0.0211	0.0286	0.866
4	5	3	105767304	105874361	BIEC2_849774	BIEC2_808600	AAAG	0.0299	0.0382	0.0266	0.87
5	5	3	105767304	105874840	BIEC2_849774	BIEC2-808606	AAAGG	0.0299	0.0381	0.0265	0.871
8	8	3	105875809	106074186	BIEC2_808608	BIEC2_849861	GAAGGGAG	0.03	0.0367	0.0246	0.875
7	8	3	105875809	106049666	BIEC2_808608	BIEC2_808653	GAAGGGA	0.03	0.0367	0.0246	0.876
2	3	3	106049666	106074186	BIEC2_808653	BIEC2_849861	AG	0.0301	0.036	0.0238	0.877
4	6	3	104738024	104821176	BIEC2_808387	BIEC2_808412	GAAG	0.13	0.019	0.023	0.879
5	6	3	104738024	104821920	BIEC2_808387	BIEC2-808415	GAAGA	0.13	0.019	0.0231	0.879
5	5	3	105547002	105830625	BIEC2_808543	BIEC2_808579	AAAAA	0.03	0.0356	0.0232	0.879
7	10	3	104821920	105074484	BIEC2-808415	BIEC2_808446	GAAAAGC	0.0597	-0.0255	0.0217	0.883
6	10	3	104821920	105046433	BIEC2-808415	BIEC2_808442	GAAAAG	0.0595	-0.0253	0.0213	0.884
6	6	3	105767304	105875809	BIEC2_849774	BIEC2_808608	AAAGGG	0.03	0.0342	0.0215	0.884
9	10	3	104820735	105074484	BIEC2_808411	BIEC2_808446	GGGAAAAGC	0.0597	-0.0246	0.0202	0.887
2	3	3	105547002	105630163	BIEC2_808543	BIEC2_849751	AA	0.03	0.0328	0.0197	0.888
2	3	3	106074186	106159781	BIEC2_849861	BIEC2_849875	GA	0.03	0.0328	0.0197	0.888
3	4	3	105997843	106074186	BIEC2_808645	BIEC2_849861	GAG	0.03	0.0328	0.0197	0.888
3	3	3	106074186	106192557	BIEC2_849861	BIEC2_808682	GAG	0.03	0.0328	0.0197	0.888
4	5	3	105947243	106074186	BIEC2_808640	BIEC2_849861	GGAG	0.03	0.0328	0.0197	0.888
4	4	3	106074186	106212324	BIEC2_849861	BIEC2_849888	GAGA	0.03	0.0328	0.0197	0.888
5	5	3	105630163	105874361	BIEC2_849751	BIEC2_808600	AAAAG	0.03	0.0328	0.0197	0.888
5	5	3	106074186	106272076	BIEC2_849861	BIEC2_808693	GAGAA	0.03	0.0328	0.0197	0.888
6	6	3	105547002	105874361	BIEC2_808543	BIEC2_808600	AAAAAG	0.03	0.0328	0.0197	0.888
6	5	3	105630163	105874840	BIEC2_849751	BIEC2-808606	AAAAGG	0.03	0.0328	0.0197	0.888
6	6	3	106074186	106272092	BIEC2_849861	BIEC2_808694	GAGAAA	0.03	0.0328	0.0197	0.888
7	6	3	105547002	105874840	BIEC2_808543	BIEC2-808606	AAAAAGG	0.03	0.0328	0.0197	0.888
7	6	3	105630163	105875809	BIEC2_849751	BIEC2_808608	AAAAGGG	0.03	0.0328	0.0197	0.888
7	7	3	105767304	105876397	BIEC2_849774	BIEC2_808617	AAAGGGA	0.03	0.0328	0.0197	0.888
7	6	3	105829484	105884170	BIEC2_808577	BIEC2-808622	AAGGGAA	0.03	0.0328	0.0197	0.888
7	7	3	105947243	106212324	BIEC2_808640	BIEC2_849888	GGAGAGA	0.03	0.0328	0.0197	0.888
7	6	3	106074186	106272331	BIEC2_849861	BIEC2_808695	GAGAAAG	0.03	0.0328	0.0197	0.888
8	7	3	105547002	105875809	BIEC2_808543	BIEC2_808608	AAAAAGGG	0.03	0.0328	0.0197	0.888
8	7	3	105630163	105876397	BIEC2_849751	BIEC2_808617	AAAAGGGA	0.03	0.0328	0.0197	0.888
8	7	3	105767304	105884170	BIEC2_849774	BIEC2-808622	AAAGGGAA	0.03	0.0328	0.0197	0.888
8	7	3	105829484	105904688	BIEC2_808577	BIEC2_808625	AAGGGAAG	0.03	0.0328	0.0197	0.888
8	8	3	105947243	106272076	BIEC2_808640	BIEC2_808693	GGAGAGAA	0.03	0.0328	0.0197	0.888
8	11	3	106074186	106323816	BIEC2_849861	BIEC2_808703	GAGAAAGC	0.03	0.0328	0.0197	0.888
9	8	3	105547002	105876397	BIEC2_808543	BIEC2_808617	AAAAAGGGA	0.03	0.0328	0.0197	0.888
9	7	3	105630163	105884170	BIEC2_849751	BIEC2-808622	AAAAGGGAA	0.03	0.0328	0.0197	0.888
9	8	3	105767304	105904688	BIEC2_849774	BIEC2_808625	AAAGGGAAG	0.03	0.0328	0.0197	0.888
9	8	3	105829484	105947243	BIEC2_808577	BIEC2_808640	AAGGGAAGG	0.03	0.0328	0.0197	0.888
9	11	3	105947243	106272092	BIEC2_808640	BIEC2_808694	GGAGAGAAA	0.03	0.0328	0.0197	0.888
9	10	3	106074186	106352284	BIEC2_849861	BIEC2_808722	GAGAAAGCG	0.03	0.0328	0.0197	0.888
7	10	3	104821176	105046433	BIEC2_808412	BIEC2_808442	GGAAAAG	0.0593	-0.0238	0.0189	0.891
8	10	3	104821176	105074484	BIEC2_808412	BIEC2_808446	GGAAAAGC	0.0593	-0.0238	0.0189	0.891
8	11	3	104821920	105131873	BIEC2-808415	BIEC2_808456	GAAAAGCA	0.0602	-0.0235	0.0187	0.891
8	10	3	104820735	105046433	BIEC2_808411	BIEC2_808442	GGGAAAAG	0.0594	-0.0232	0.018	0.893
9	11	3	104583040	104892900	BIEC2-808366	BIEC2_849619	GAAAGGGAG	0.0563	0.0221	0.0181	0.893
3	5	3	104821920	104892900	BIEC2-808415	BIEC2_849619	GAG	0.0754	0.0216	0.0166	0.897
9	11	3	104821176	105131873	BIEC2_808412	BIEC2_808456	GGAAAAGCA	0.0598	-0.0218	0.0161	0.899
3	5	3	104738024	104820735	BIEC2_808387	BIEC2_808411	GAA	0.13	0.0146	0.0135	0.908
6	10	3	104821920	105046433	BIEC2-808415	BIEC2_808442	AAGGAG	0.0285	-0.027	0.0125	0.911
5	8	3	104821176	104941985	BIEC2_808412	BIEC2_808426	GGAAA	0.0569	-0.0198	0.0121	0.912
6	8	3	104821176	104986284	BIEC2_808412	BIEC2_808432	GGAAAA	0.0574	-0.0181	0.0102	0.92
5	8	3	104821920	104986284	BIEC2-808415	BIEC2_808432	GAAAA	0.0574	-0.0178	0.00993	0.921
6	8	3	104820735	104941985	BIEC2_808411	BIEC2_808426	GGGAAA	0.0569	-0.0178	0.00985	0.921
3	5	3	105297394	105363241	BIEC2_808489	BIEC2_808500	GAC	0.0322	-0.0233	0.00967	0.922
3	4	3	105163077	105297394	BIEC2_808466	BIEC2_808489	ACG	0.0283	0.0227	0.0087	0.926
7	8	3	104820735	104986284	BIEC2_808411	BIEC2_808432	GGGAAAA	0.0572	-0.0164	0.00842	0.927
4	5	3	105131873	105297394	BIEC2_808456	BIEC2_808489	AACG	0.0283	0.0216	0.00792	0.929
2	3	3	106159781	106192557	BIEC2_849875	BIEC2_808682	AG	0.0353	0.0189	0.00764	0.93
2	3	3	106192557	106212324	BIEC2_808682	BIEC2_849888	GA	0.0353	0.0189	0.00764	0.93
3	4	3	106159781	106212324	BIEC2_849875	BIEC2_849888	AGA	0.0353	0.0189	0.00764	0.93
3	4	3	106192557	106272076	BIEC2_808682	BIEC2_808693	GAA	0.0353	0.0189	0.00764	0.93
4	5	3	106159781	106272076	BIEC2_849875	BIEC2_808693	AGAA	0.0353	0.0189	0.00764	0.93
4	5	3	106192557	106272092	BIEC2_808682	BIEC2_808694	GAAA	0.0353	0.0189	0.00764	0.93
5	6	3	106159781	106272092	BIEC2_849875	BIEC2_808694	AGAAA	0.0353	0.0189	0.00764	0.93
5	5	3	106192557	106272331	BIEC2_808682	BIEC2_808695	GAAAG	0.0353	0.0189	0.00764	0.93
6	6	3	106159781	106272331	BIEC2_849875	BIEC2_808695	AGAAAG	0.0353	0.0189	0.00764	0.93
6	7	3	106192557	106323816	BIEC2_808682	BIEC2_808703	GAAAGC	0.0353	0.0189	0.00764	0.93
8	7	3	106192557	106374194	BIEC2_808682	BIEC2_849930	GAAAGCGA	0.0353	0.0189	0.00764	0.93
9	10	3	106159781	106374194	BIEC2_849875	BIEC2_849930	AGAAAGCGA	0.0353	0.0189	0.00764	0.93
9	8	3	106192557	106517004	BIEC2_808682	BIEC2_849954	GAAAGCGAA	0.0353	0.0189	0.00764	0.93
4	7	3	104821920	104941985	BIEC2-808415	BIEC2_808426	GAAA	0.0579	-0.0155	0.00758	0.931
3	4	3	105046433	105131873	BIEC2_808442	BIEC2_808456	GAA	0.0269	-0.0216	0.00739	0.932
4	5	3	105163077	105336590	BIEC2_808466	BIEC2_849694	ACGA	0.0284	0.0206	0.00721	0.932
5	6	3	106212324	106323816	BIEC2_849888	BIEC2_808703	AGAGC	0.292	-0.00728	0.00733	0.932
5	6	3	105131873	105336590	BIEC2_808456	BIEC2_849694	AACGA	0.0285	0.0194	0.00646	0.936
5	5	3	105163077	105363241	BIEC2_808466	BIEC2_808500	ACGAC	0.0285	0.0193	0.00636	0.936
6	5	3	105163077	105407955	BIEC2_808466	BIEC2_808516	ACGACA	0.0285	0.0193	0.00636	0.936
4	5	3	105219978	105363241	BIEC2_808473	BIEC2_808500	CGAC	0.0285	0.0193	0.00635	0.937
4	5	3	105297394	105407955	BIEC2_808489	BIEC2_808516	GACA	0.0285	0.0193	0.00635	0.937
5	5	3	105219978	105407955	BIEC2_808473	BIEC2_808516	CGACA	0.0285	0.0193	0.00635	0.937
5	5	3	105297394	105525925	BIEC2_808489	BIEC2_808533	GACAG	0.0285	0.0193	0.00635	0.937
6	5	3	105219978	105525925	BIEC2_808473	BIEC2_808533	CGACAG	0.0285	0.0193	0.00635	0.937
2	2	3	106352284	106374194	BIEC2_808722	BIEC2_849930	AG	0.864	-0.00903	0.00601	0.938
7	5	3	105219978	105547002	BIEC2_808473	BIEC2_808543	CGACAGA	0.0286	0.0188	0.00608	0.938
2	3	3	105046433	105074484	BIEC2_808442	BIEC2_808446	GA	0.0268	-0.0192	0.0058	0.939
6	6	3	105131873	105363241	BIEC2_808456	BIEC2_808500	AACGAC	0.0286	0.0181	0.00562	0.94
6	7	3	106192557	106323816	BIEC2_808682	BIEC2_808703	AAGAGC	0.292	-0.00517	0.00369	0.952
8	7	3	106212324	106517004	BIEC2_849888	BIEC2_849954	AGAGCAGA	0.292	-0.00456	0.00288	0.957
9	8	3	106192557	106517004	BIEC2_808682	BIEC2_849954	AAGAGCAGA	0.292	-0.00456	0.00288	0.957
2	4	3	105336590	105363241	BIEC2_849694	BIEC2_808500	AC	0.0298	0.0136	0.00282	0.958
2	3	3	105163077	105219978	BIEC2_808466	BIEC2_808473	AC	0.0292	0.0114	0.00233	0.962
2	3	3	105363241	105407955	BIEC2_808500	BIEC2_808516	CA	0.0292	0.0114	0.00233	0.962
2	2	3	105407955	105525925	BIEC2_808516	BIEC2_808533	AG	0.0292	0.0114	0.00233	0.962
2	2	3	105407955	105525925	BIEC2_808516	BIEC2_808533	GA	0.971	-0.0114	0.00233	0.962
2	3	3	105525925	105547002	BIEC2_808533	BIEC2_808543	GA	0.0292	0.0114	0.00233	0.962
3	4	3	105131873	105219978	BIEC2_808456	BIEC2_808473	AAC	0.0292	0.0114	0.00233	0.962
3	4	3	105336590	105407955	BIEC2_849694	BIEC2_808516	ACA	0.0292	0.0114	0.00233	0.962
3	3	3	105363241	105525925	BIEC2_808500	BIEC2_808533	CAG	0.0292	0.0114	0.00233	0.962
3	3	3	105407955	105547002	BIEC2_808516	BIEC2_808543	AGA	0.0292	0.0114	0.00233	0.962
4	4	3	105336590	105525925	BIEC2_849694	BIEC2_808533	ACAG	0.0292	0.0114	0.00233	0.962
7	6	3	105131873	105407955	BIEC2_808456	BIEC2_808516	AACGACA	0.0292	0.0114	0.00233	0.962
7	5	3	105163077	105525925	BIEC2_808466	BIEC2_808533	ACGACAG	0.0292	0.0114	0.00233	0.962
8	6	3	105131873	105525925	BIEC2_808456	BIEC2_808533	AACGACAG	0.0292	0.0114	0.00233	0.962
4	5	3	104843407	104986284	BIEC2_808417	BIEC2_808432	AGGA	0.0291	-0.011	0.0021	0.963
9	5	3	105131873	105547002	BIEC2_808456	BIEC2_808543	AACGACAGA	0.0252	-0.0109	0.00175	0.967
2	2	3	106352284	106374194	BIEC2_808722	BIEC2_849930	GA	0.135	-0.00426	0.00131	0.971
2	3	3	106374194	106517004	BIEC2_849930	BIEC2_849954	AA	0.135	-0.00426	0.00131	0.971
3	3	3	106323816	106374194	BIEC2_808703	BIEC2_849930	CGA	0.135	-0.00426	0.00131	0.971
3	3	3	106352284	106517004	BIEC2_808722	BIEC2_849954	GAA	0.135	-0.00426	0.00131	0.971
4	4	3	106323816	106517004	BIEC2_808703	BIEC2_849954	CGAA	0.135	-0.00426	0.00131	0.971
5	7	3	104843407	105046433	BIEC2_808417	BIEC2_808442	AGGAG	0.0292	-0.0088	0.00135	0.971
7	6	3	106212324	106374194	BIEC2_849888	BIEC2_849930	AGAGCAG	0.292	-0.00293	0.00119	0.972
8	7	3	106192557	106374194	BIEC2_808682	BIEC2_849930	AAGAGCAG	0.292	-0.00293	0.00119	0.972
6	6	3	106212324	106352284	BIEC2_849888	BIEC2_808722	AGAGCA	0.293	-0.00253	0.000886	0.976
9	8	3	105874840	106074186	BIEC2-808606	BIEC2_849861	GGAAGGGAG	0.0283	-0.0049	0.000415	0.984
7	6	3	106192557	106352284	BIEC2_808682	BIEC2_808722	AAGAGCA	0.293	-0.00111	0.00017	0.99
2	3	3	106323816	106352284	BIEC2_808703	BIEC2_808722	CG	0.134	0.00044	1.37e-05	0.997
