# Supplementary material for: Genomic analysis establishes correlation between growth and laryngeal neuropathy in Thoroughbreds
Source: BMC Genomics. 2014 Apr 3;15:259. doi: 10.1186/1471-2164-15-259 (PMC4051171; doi:10.1186/1471-2164-15-259)
Supplement: Additional file 8: Table S3 — P-values resulting from a haplotype association test for RLN status (case/control). [file 1471-2164-15-259-S8.XLSX]

## Sheet: Sheet1
Additional file 3: P-values resulting from a haplotype association test for RLN status (case/control).
NSNP	NHAP	CHR	BP1	BP2	SNP1	SNP2	HAPLOTYPE	F	BETA	STAT	P
8	6	3	105363241	105830625	BIEC2_808500	BIEC2_808579	AGAGGAGA	0.184	0.386	107	6.68e-23
9	7	3	105363241	105874361	BIEC2_808500	BIEC2_808600	AGAGGAGAA	0.184	0.383	106	1.1e-22
7	6	3	105074484	105363241	BIEC2_808446	BIEC2_808500	CAGAGGA	0.184	0.38	105	1.79e-22
4	4	3	105363241	105547002	BIEC2_808500	BIEC2_808543	AGAG	0.186	0.38	105	2.03e-22
5	5	3	105547002	105830625	BIEC2_808543	BIEC2_808579	GGAGA	0.185	0.382	105	2.08e-22
6	5	3	105363241	105767304	BIEC2_808500	BIEC2_849774	AGAGGA	0.186	0.38	105	2.08e-22
5	4	3	105363241	105630163	BIEC2_808500	BIEC2_849751	AGAGG	0.186	0.38	105	2.1e-22
5	5	3	105336590	105547002	BIEC2_849694	BIEC2_808543	GAGAG	0.185	0.38	105	2.18e-22
6	5	3	105336590	105630163	BIEC2_849694	BIEC2_849751	GAGAGG	0.185	0.38	105	2.25e-22
7	5	3	105363241	105829484	BIEC2_808500	BIEC2_808577	AGAGGAG	0.185	0.38	105	2.25e-22
6	5	3	105297394	105547002	BIEC2_808489	BIEC2_808543	GGAGAG	0.185	0.379	104	2.38e-22
7	5	3	105219978	105547002	BIEC2_808473	BIEC2_808543	AGGAGAG	0.185	0.379	104	2.38e-22
7	5	3	105297394	105630163	BIEC2_808489	BIEC2_849751	GGAGAGG	0.186	0.379	104	2.38e-22
8	5	3	105219978	105630163	BIEC2_808473	BIEC2_849751	AGGAGAGG	0.186	0.379	104	2.38e-22
6	5	3	105525925	105830625	BIEC2_808533	BIEC2_808579	AGGAGA	0.183	0.381	104	2.64e-22
7	5	3	105407955	105830625	BIEC2_808516	BIEC2_808579	GAGGAGA	0.183	0.381	104	2.64e-22
9	8	3	105767304	105904688	BIEC2_849774	BIEC2_808625	AGAAAAGGG	0.187	0.378	104	2.97e-22
8	7	3	105829484	105904688	BIEC2_808577	BIEC2_808625	GAAAAGGG	0.187	0.378	104	2.98e-22
7	7	3	105830625	105904688	BIEC2_808579	BIEC2_808625	AAAAGGG	0.187	0.378	104	3.19e-22
4	5	3	105163077	105336590	BIEC2_808466	BIEC2_849694	GAGG	0.184	0.379	104	3.24e-22
8	8	3	105830625	105947243	BIEC2_808579	BIEC2_808640	AAAAGGGG	0.186	0.378	104	3.29e-22
9	9	3	105830625	105997843	BIEC2_808579	BIEC2_808645	AAAAGGGGG	0.186	0.378	104	3.29e-22
5	6	3	105131873	105336590	BIEC2_808456	BIEC2_849694	AGAGG	0.184	0.379	104	3.3e-22
6	6	3	105074484	105336590	BIEC2_808446	BIEC2_849694	CAGAGG	0.184	0.379	104	3.3e-22
6	6	3	105547002	105874361	BIEC2_808543	BIEC2_808600	GGAGAA	0.184	0.379	104	3.31e-22
7	6	3	105547002	105874840	BIEC2_808543	BIEC2-808606	GGAGAAA	0.185	0.379	104	3.31e-22
8	7	3	105547002	105875809	BIEC2_808543	BIEC2_808608	GGAGAAAA	0.185	0.379	104	3.31e-22
8	4	3	105336590	105829484	BIEC2_849694	BIEC2_808577	GAGAGGAG	0.183	0.379	104	3.32e-22
9	8	3	105547002	105876397	BIEC2_808543	BIEC2_808617	GGAGAAAAG	0.185	0.379	104	3.46e-22
8	7	3	105046433	105363241	BIEC2_808442	BIEC2_808500	GCAGAGGA	0.184	0.38	103	3.71e-22
8	6	3	105074484	105407955	BIEC2_808446	BIEC2_808516	CAGAGGAG	0.184	0.38	103	3.71e-22
9	7	3	105046433	105407955	BIEC2_808442	BIEC2_808516	GCAGAGGAG	0.184	0.38	103	3.71e-22
9	6	3	105074484	105525925	BIEC2_808446	BIEC2_808533	CAGAGGAGA	0.184	0.38	103	3.71e-22
2	3	3	105131873	105163077	BIEC2_808456	BIEC2_808466	AG	0.185	0.378	103	3.73e-22
2	3	3	105163077	105219978	BIEC2_808466	BIEC2_808473	GA	0.185	0.378	103	3.73e-22
3	4	3	105074484	105163077	BIEC2_808446	BIEC2_808466	CAG	0.185	0.378	103	3.73e-22
3	4	3	105131873	105219978	BIEC2_808456	BIEC2_808473	AGA	0.185	0.378	103	3.73e-22
3	4	3	105163077	105297394	BIEC2_808466	BIEC2_808489	GAG	0.185	0.378	103	3.73e-22
4	5	3	105046433	105163077	BIEC2_808442	BIEC2_808466	GCAG	0.185	0.378	103	3.73e-22
4	4	3	105074484	105219978	BIEC2_808446	BIEC2_808473	CAGA	0.185	0.378	103	3.73e-22
4	5	3	105131873	105297394	BIEC2_808456	BIEC2_808489	AGAG	0.185	0.378	103	3.73e-22
5	5	3	105046433	105219978	BIEC2_808442	BIEC2_808473	GCAGA	0.185	0.378	103	3.73e-22
5	5	3	105074484	105297394	BIEC2_808446	BIEC2_808489	CAGAG	0.185	0.378	103	3.73e-22
7	7	3	105046433	105336590	BIEC2_808442	BIEC2_849694	GCAGAGG	0.184	0.379	103	3.91e-22
5	5	3	105163077	105363241	BIEC2_808466	BIEC2_808500	GAGGA	0.184	0.378	103	4.22e-22
6	6	3	105131873	105363241	BIEC2_808456	BIEC2_808500	AGAGGA	0.184	0.378	103	4.22e-22
6	5	3	105163077	105407955	BIEC2_808466	BIEC2_808516	GAGGAG	0.184	0.378	103	4.22e-22
7	6	3	105131873	105407955	BIEC2_808456	BIEC2_808516	AGAGGAG	0.184	0.378	103	4.22e-22
7	5	3	105163077	105525925	BIEC2_808466	BIEC2_808533	GAGGAGA	0.184	0.378	103	4.22e-22
8	6	3	105131873	105525925	BIEC2_808456	BIEC2_808533	AGAGGAGA	0.184	0.378	103	4.22e-22
8	5	3	105163077	105547002	BIEC2_808466	BIEC2_808543	GAGGAGAG	0.184	0.378	103	4.22e-22
8	5	3	105407955	105874361	BIEC2_808516	BIEC2_808600	GAGGAGAA	0.184	0.378	103	4.22e-22
9	5	3	105163077	105630163	BIEC2_808466	BIEC2_849751	GAGGAGAGG	0.184	0.378	103	4.22e-22
9	5	3	105219978	105767304	BIEC2_808473	BIEC2_849774	AGGAGAGGA	0.185	0.378	103	4.22e-22
9	5	3	105407955	105874840	BIEC2_808516	BIEC2-808606	GAGGAGAAA	0.184	0.378	103	4.22e-22
6	6	3	105046433	105297394	BIEC2_808442	BIEC2_808489	GCAGAG	0.184	0.377	103	4.49e-22
7	6	3	105525925	105874361	BIEC2_808533	BIEC2_808600	AGGAGAA	0.182	0.379	103	4.78e-22
8	6	3	105525925	105874840	BIEC2_808533	BIEC2-808606	AGGAGAAA	0.182	0.379	103	4.78e-22
9	7	3	105525925	105875809	BIEC2_808533	BIEC2_808608	AGGAGAAAA	0.183	0.379	103	4.78e-22
4	4	3	105547002	105829484	BIEC2_808543	BIEC2_808577	GGAG	0.186	0.378	102	5.35e-22
9	4	3	105297394	105829484	BIEC2_808489	BIEC2_808577	GGAGAGGAG	0.182	0.377	102	6.04e-22
2	3	3	105525925	105547002	BIEC2_808533	BIEC2_808543	AG	0.188	0.375	102	6.24e-22
2	3	3	105547002	105630163	BIEC2_808543	BIEC2_849751	GG	0.188	0.375	102	6.24e-22
3	3	3	105407955	105547002	BIEC2_808516	BIEC2_808543	GAG	0.188	0.375	102	6.24e-22
3	3	3	105525925	105630163	BIEC2_808533	BIEC2_849751	AGG	0.187	0.376	102	6.25e-22
4	3	3	105407955	105630163	BIEC2_808516	BIEC2_849751	GAGG	0.187	0.376	102	6.25e-22
3	4	3	105547002	105767304	BIEC2_808543	BIEC2_849774	GGA	0.187	0.377	102	6.32e-22
5	4	3	105525925	105829484	BIEC2_808533	BIEC2_808577	AGGAG	0.185	0.377	102	6.93e-22
6	4	3	105407955	105829484	BIEC2_808516	BIEC2_808577	GAGGAG	0.185	0.377	102	6.93e-22
4	4	3	105525925	105767304	BIEC2_808533	BIEC2_849774	AGGA	0.185	0.376	101	8.15e-22
5	4	3	105407955	105767304	BIEC2_808516	BIEC2_849774	GAGGA	0.185	0.376	101	8.15e-22
9	8	3	105829484	105947243	BIEC2_808577	BIEC2_808640	GAAAAGGGG	0.186	0.374	101	9.07e-22
7	4	3	105336590	105767304	BIEC2_849694	BIEC2_849774	GAGAGGA	0.182	0.376	101	9.11e-22
9	5	3	105131873	105547002	BIEC2_808456	BIEC2_808543	AGAGGAGAG	0.179	0.375	101	1.06e-21
8	4	3	105297394	105767304	BIEC2_808489	BIEC2_849774	GGAGAGGA	0.181	0.374	99.8	1.65e-21
4	5	3	105219978	105363241	BIEC2_808473	BIEC2_808500	AGGA	0.192	0.357	93.9	1.97e-20
4	5	3	105297394	105407955	BIEC2_808489	BIEC2_808516	GGAG	0.192	0.357	93.9	1.97e-20
5	5	3	105219978	105407955	BIEC2_808473	BIEC2_808516	AGGAG	0.192	0.357	93.9	1.97e-20
5	5	3	105297394	105525925	BIEC2_808489	BIEC2_808533	GGAGA	0.192	0.357	93.9	1.97e-20
6	5	3	105219978	105525925	BIEC2_808473	BIEC2_808533	AGGAGA	0.192	0.357	93.9	1.97e-20
5	6	3	104986284	105163077	BIEC2_808432	BIEC2_808466	AGCAG	0.182	0.367	93.1	2.76e-20
6	6	3	104986284	105219978	BIEC2_808432	BIEC2_808473	AGCAGA	0.182	0.367	93.1	2.76e-20
7	7	3	104986284	105297394	BIEC2_808432	BIEC2_808489	AGCAGAG	0.182	0.367	93.1	2.76e-20
8	8	3	104986284	105336590	BIEC2_808432	BIEC2_849694	AGCAGAGG	0.182	0.367	93.1	2.76e-20
9	8	3	104986284	105363241	BIEC2_808432	BIEC2_808500	AGCAGAGGA	0.181	0.367	92.8	3.1e-20
9	10	3	106159781	106374194	BIEC2_849875	BIEC2_849930	AAAGGACAG	0.183	0.391	92.5	3.64e-20
8	10	3	106159781	106352284	BIEC2_849875	BIEC2_808722	AAAGGACA	0.182	0.391	92.4	3.69e-20
7	8	3	104892900	105163077	BIEC2_849619	BIEC2_808466	AAAGCAG	0.177	0.37	92.3	3.85e-20
8	9	3	104843407	105163077	BIEC2_808417	BIEC2_808466	AAAAGCAG	0.177	0.37	92.3	3.85e-20
8	8	3	104892900	105219978	BIEC2_849619	BIEC2_808473	AAAGCAGA	0.177	0.37	92.3	3.85e-20
9	9	3	104843407	105219978	BIEC2_808417	BIEC2_808473	AAAAGCAGA	0.177	0.37	92.3	3.85e-20
9	9	3	104892900	105297394	BIEC2_849619	BIEC2_808489	AAAGCAGAG	0.177	0.37	92.3	3.85e-20
6	6	3	104941985	105163077	BIEC2_808426	BIEC2_808466	AAGCAG	0.177	0.37	92.2	3.97e-20
7	6	3	104941985	105219978	BIEC2_808426	BIEC2_808473	AAGCAGA	0.178	0.37	92.2	3.97e-20
8	7	3	104941985	105297394	BIEC2_808426	BIEC2_808489	AAGCAGAG	0.178	0.37	92.2	3.97e-20
9	8	3	104941985	105336590	BIEC2_808426	BIEC2_849694	AAGCAGAGG	0.178	0.37	92.2	3.97e-20
9	11	3	104821920	105163077	BIEC2-808415	BIEC2_808466	AAAAAGCAG	0.176	0.371	92	4.36e-20
9	9	3	105904688	106272076	BIEC2_808625	BIEC2_808693	GGGAAAAAG	0.183	0.364	91.9	4.69e-20
2	3	3	105163077	105219978	BIEC2_808466	BIEC2_808473	AA	0.786	-0.349	91.7	4.93e-20
9	9	3	106049666	106323816	BIEC2_808653	BIEC2_808703	AAAAAGGAC	0.179	0.365	91.7	5.02e-20
9	10	3	104738024	104986284	BIEC2_808387	BIEC2_808432	AAAGAAAAA	0.178	0.371	91.5	5.45e-20
3	3	3	105525925	105630163	BIEC2_808533	BIEC2_849751	AAG	0.782	-0.347	91	6.62e-20
4	3	3	105407955	105630163	BIEC2_808516	BIEC2_849751	GAAG	0.782	-0.347	91	6.62e-20
2	3	3	105547002	105630163	BIEC2_808543	BIEC2_849751	AG	0.782	-0.345	90.9	7.03e-20
6	5	3	106272076	106374194	BIEC2_808693	BIEC2_849930	GGACAG	0.178	0.365	90.7	7.64e-20
7	6	3	106212324	106374194	BIEC2_849888	BIEC2_849930	AGGACAG	0.178	0.365	90.7	7.65e-20
8	7	3	106192557	106374194	BIEC2_808682	BIEC2_849930	AAGGACAG	0.178	0.365	90.7	7.65e-20
5	5	3	106272076	106352284	BIEC2_808693	BIEC2_808722	GGACA	0.178	0.365	90.7	7.67e-20
6	6	3	106212324	106352284	BIEC2_849888	BIEC2_808722	AGGACA	0.178	0.365	90.7	7.67e-20
7	6	3	106192557	106352284	BIEC2_808682	BIEC2_808722	AAGGACA	0.177	0.365	90.7	7.71e-20
4	5	3	106272331	106374194	BIEC2_808695	BIEC2_849930	ACAG	0.175	0.369	90.4	8.72e-20
5	5	3	106272092	106374194	BIEC2_808694	BIEC2_849930	GACAG	0.175	0.369	90.4	8.72e-20
3	5	3	105297394	105363241	BIEC2_808489	BIEC2_808500	GGA	0.195	0.354	90.4	8.73e-20
3	5	3	106272331	106352284	BIEC2_808695	BIEC2_808722	ACA	0.175	0.369	90.4	8.77e-20
4	5	3	106272092	106352284	BIEC2_808694	BIEC2_808722	GACA	0.175	0.369	90.4	8.77e-20
2	3	3	105525925	105547002	BIEC2_808533	BIEC2_808543	AA	0.783	-0.344	89.6	1.22e-19
3	3	3	105407955	105547002	BIEC2_808516	BIEC2_808543	GAA	0.783	-0.344	89.6	1.22e-19
8	7	3	106212324	106517004	BIEC2_849888	BIEC2_849954	AGGACAGA	0.177	0.362	88.8	1.71e-19
9	8	3	106192557	106517004	BIEC2_808682	BIEC2_849954	AAGGACAGA	0.177	0.362	88.8	1.71e-19
7	6	3	106272076	106517004	BIEC2_808693	BIEC2_849954	GGACAGA	0.177	0.362	88.6	1.91e-19
5	6	3	106272331	106517004	BIEC2_808695	BIEC2_849954	ACAGA	0.174	0.366	88.2	2.2e-19
6	6	3	106272092	106517004	BIEC2_808694	BIEC2_849954	GACAGA	0.174	0.366	88.2	2.2e-19
9	11	3	104817679	105046433	BIEC2_808406	BIEC2_808442	AAGAAAAAG	0.178	0.368	86.7	4.31e-19
2	3	3	105131873	105163077	BIEC2_808456	BIEC2_808466	AA	0.796	-0.338	86.5	4.65e-19
8	10	3	104820735	105046433	BIEC2_808411	BIEC2_808442	AGAAAAAG	0.178	0.368	86.3	4.95e-19
9	10	3	104820735	105074484	BIEC2_808411	BIEC2_808446	AGAAAAAGC	0.178	0.368	86.3	5.1e-19
2	4	3	106272331	106323816	BIEC2_808695	BIEC2_808703	AC	0.184	0.353	85.9	6.04e-19
3	4	3	106272092	106323816	BIEC2_808694	BIEC2_808703	GAC	0.184	0.353	85.9	6.04e-19
4	5	3	106272076	106323816	BIEC2_808693	BIEC2_808703	GGAC	0.184	0.353	85.9	6.11e-19
6	7	3	106192557	106323816	BIEC2_808682	BIEC2_808703	AAGGAC	0.183	0.353	85.8	6.13e-19
5	6	3	106212324	106323816	BIEC2_849888	BIEC2_808703	AGGAC	0.183	0.353	85.8	6.34e-19
9	11	3	104821176	105131873	BIEC2_808412	BIEC2_808456	GAAAAAGCA	0.178	0.367	85.6	6.82e-19
7	10	3	104821176	105046433	BIEC2_808412	BIEC2_808442	GAAAAAG	0.178	0.366	85.3	7.63e-19
8	10	3	104821176	105074484	BIEC2_808412	BIEC2_808446	GAAAAAGC	0.178	0.366	85.3	7.63e-19
9	11	3	104583040	104892900	BIEC2-808366	BIEC2_849619	GAAAAGAAA	0.171	0.357	84.6	1.04e-18
9	10	3	104737609	104941985	BIEC2_808385	BIEC2_808426	AAAAGAAAA	0.182	0.356	83.8	1.47e-18
8	10	3	104738024	104941985	BIEC2_808387	BIEC2_808426	AAAGAAAA	0.182	0.356	83.8	1.5e-18
8	9	3	104817679	104986284	BIEC2_808406	BIEC2_808432	AAGAAAAA	0.179	0.364	83.2	1.95e-18
7	8	3	104820735	104986284	BIEC2_808411	BIEC2_808432	AGAAAAA	0.18	0.363	82.9	2.23e-18
8	11	3	104821920	105131873	BIEC2-808415	BIEC2_808456	AAAAAGCA	0.178	0.361	82.8	2.24e-18
9	10	3	105997843	106272331	BIEC2_808645	BIEC2_808695	GAAAAAGGA	0.182	0.357	82.6	2.44e-18
6	10	3	104821920	105046433	BIEC2-808415	BIEC2_808442	AAAAAG	0.179	0.361	82.6	2.48e-18
7	10	3	104821920	105074484	BIEC2-808415	BIEC2_808446	AAAAAGC	0.179	0.361	82.6	2.5e-18
8	8	3	106049666	106272331	BIEC2_808653	BIEC2_808695	AAAAAGGA	0.18	0.358	82.5	2.57e-18
6	8	3	104821176	104986284	BIEC2_808412	BIEC2_808432	GAAAAA	0.18	0.362	82.1	3.03e-18
8	10	3	105997843	106272092	BIEC2_808645	BIEC2_808694	GAAAAAGG	0.181	0.357	81.6	3.92e-18
7	8	3	106049666	106272092	BIEC2_808653	BIEC2_808694	AAAAAGG	0.18	0.358	81.3	4.32e-18
6	6	3	105767304	105875809	BIEC2_849774	BIEC2_808608	AGAAAA	0.256	0.304	80.4	6.48e-18
7	6	3	105630163	105875809	BIEC2_849751	BIEC2_808608	GAGAAAA	0.256	0.304	80.4	6.48e-18
7	7	3	105767304	105876397	BIEC2_849774	BIEC2_808617	AGAAAAG	0.256	0.304	80.4	6.48e-18
7	6	3	105829484	105884170	BIEC2_808577	BIEC2-808622	GAAAAGG	0.256	0.304	80.4	6.48e-18
8	7	3	105630163	105876397	BIEC2_849751	BIEC2_808617	GAGAAAAG	0.256	0.304	80.4	6.48e-18
8	7	3	105767304	105884170	BIEC2_849774	BIEC2-808622	AGAAAAGG	0.256	0.304	80.4	6.48e-18
9	7	3	105630163	105884170	BIEC2_849751	BIEC2-808622	GAGAAAAGG	0.256	0.304	80.4	6.48e-18
5	8	3	104821920	104986284	BIEC2-808415	BIEC2_808432	AAAAA	0.181	0.357	79.6	9.26e-18
5	5	3	105829484	105875809	BIEC2_808577	BIEC2_808608	GAAAA	0.256	0.303	79.3	1.03e-17
6	6	3	105829484	105876397	BIEC2_808577	BIEC2_808617	GAAAAG	0.256	0.303	79.3	1.03e-17
3	4	3	105131873	105219978	BIEC2_808456	BIEC2_808473	AAA	0.767	-0.318	78.5	1.47e-17
4	4	3	105074484	105219978	BIEC2_808446	BIEC2_808473	CAAA	0.767	-0.318	78.5	1.47e-17
7	12	3	106159781	106323816	BIEC2_849875	BIEC2_808703	AAAGGAC	0.213	0.362	78.5	1.49e-17
7	9	3	104817679	104941985	BIEC2_808406	BIEC2_808426	AAGAAAA	0.182	0.353	78.2	1.65e-17
6	8	3	104820735	104941985	BIEC2_808411	BIEC2_808426	AGAAAA	0.183	0.353	78	1.87e-17
9	10	3	106074186	106352284	BIEC2_849861	BIEC2_808722	AAAAGGACA	0.228	0.337	77	2.83e-17
3	4	3	105074484	105163077	BIEC2_808446	BIEC2_808466	CAA	0.768	-0.313	75.7	5.01e-17
9	11	3	105947243	106272092	BIEC2_808640	BIEC2_808694	GGAAAAAGG	0.203	0.34	75.7	5.14e-17
4	7	3	104821920	104941985	BIEC2-808415	BIEC2_808426	AAAA	0.183	0.347	75	6.99e-17
5	8	3	104821176	104941985	BIEC2_808412	BIEC2_808426	GAAAA	0.184	0.346	74.8	7.42e-17
4	4	3	105830625	105875809	BIEC2_808579	BIEC2_808608	AAAA	0.262	0.293	74.7	7.71e-17
5	5	3	105830625	105876397	BIEC2_808579	BIEC2_808617	AAAAG	0.262	0.293	74.7	7.71e-17
6	6	3	105830625	105884170	BIEC2_808579	BIEC2-808622	AAAAGG	0.262	0.293	74.7	7.71e-17
5	4	3	105525925	105829484	BIEC2_808533	BIEC2_808577	AAGAG	0.766	-0.304	71	3.94e-16
6	4	3	105407955	105829484	BIEC2_808516	BIEC2_808577	GAAGAG	0.766	-0.304	71	3.94e-16
8	8	3	105947243	106272076	BIEC2_808640	BIEC2_808693	GGAAAAAG	0.251	0.288	70.7	4.66e-16
4	4	3	105547002	105829484	BIEC2_808543	BIEC2_808577	AGAG	0.765	-0.3	70.5	4.93e-16
3	4	3	105163077	105297394	BIEC2_808466	BIEC2_808489	AAG	0.645	-0.269	70.3	5.53e-16
3	4	3	105336590	105407955	BIEC2_849694	BIEC2_808516	GAG	0.334	0.268	70.2	5.74e-16
4	4	3	105336590	105525925	BIEC2_849694	BIEC2_808533	GAGA	0.334	0.268	70.2	5.74e-16
4	4	3	105525925	105767304	BIEC2_808533	BIEC2_849774	AAGA	0.766	-0.301	69.9	6.39e-16
5	4	3	105407955	105767304	BIEC2_808516	BIEC2_849774	GAAGA	0.766	-0.301	69.9	6.39e-16
7	7	3	105904688	106192557	BIEC2_808625	BIEC2_808682	GGGAAAA	0.281	0.276	69.5	7.64e-16
3	4	3	105547002	105767304	BIEC2_808543	BIEC2_849774	AGA	0.765	-0.298	69.4	8.17e-16
8	8	3	105904688	106212324	BIEC2_808625	BIEC2_849888	GGGAAAAA	0.28	0.274	68.7	1.13e-15
7	8	3	105997843	106272076	BIEC2_808645	BIEC2_808693	GAAAAAG	0.254	0.284	67.7	1.76e-15
7	8	3	105874840	105997843	BIEC2-808606	BIEC2_808645	AAGGGGG	0.287	0.268	67.4	2.02e-15
9	8	3	105876397	106192557	BIEC2_808617	BIEC2_808682	GGGGGAAAA	0.276	0.27	67.2	2.12e-15
9	10	3	105874361	106049666	BIEC2_808600	BIEC2_808653	AAAGGGGGA	0.288	0.268	66.7	2.67e-15
2	4	3	105336590	105363241	BIEC2_849694	BIEC2_808500	GA	0.335	0.265	66.4	3.15e-15
8	7	3	105884170	106192557	BIEC2-808622	BIEC2_808682	GGGGAAAA	0.276	0.268	65.9	3.85e-15
9	8	3	105884170	106212324	BIEC2-808622	BIEC2_849888	GGGGAAAAA	0.276	0.268	65.8	3.99e-15
3	4	3	105884170	105947243	BIEC2-808622	BIEC2_808640	GGG	0.287	0.267	65.8	4.1e-15
6	7	3	105874840	105947243	BIEC2-808606	BIEC2_808640	AAGGGG	0.286	0.265	65.7	4.14e-15
7	8	3	105875809	106049666	BIEC2_808608	BIEC2_808653	AGGGGGA	0.286	0.265	65.7	4.16e-15
8	8	3	105875809	106074186	BIEC2_808608	BIEC2_849861	AGGGGGAA	0.286	0.265	65.7	4.16e-15
4	5	3	105884170	105997843	BIEC2-808622	BIEC2_808645	GGGG	0.286	0.266	65.7	4.2e-15
6	7	3	105875809	105997843	BIEC2_808608	BIEC2_808645	AGGGGG	0.286	0.265	65.7	4.21e-15
6	7	3	105876397	106049666	BIEC2_808617	BIEC2_808653	GGGGGA	0.286	0.265	65.7	4.22e-15
7	7	3	105876397	106074186	BIEC2_808617	BIEC2_849861	GGGGGAA	0.286	0.265	65.7	4.22e-15
5	6	3	105876397	105997843	BIEC2_808617	BIEC2_808645	GGGGG	0.286	0.265	65.7	4.24e-15
5	6	3	105884170	106049666	BIEC2-808622	BIEC2_808653	GGGGA	0.287	0.266	65.7	4.3e-15
5	6	3	105904688	106074186	BIEC2_808625	BIEC2_849861	GGGAA	0.287	0.266	65.7	4.31e-15
6	6	3	105884170	106074186	BIEC2-808622	BIEC2_849861	GGGGAA	0.287	0.266	65.7	4.31e-15
5	6	3	105875809	105947243	BIEC2_808608	BIEC2_808640	AGGGG	0.285	0.265	65.5	4.57e-15
4	5	3	105876397	105947243	BIEC2_808617	BIEC2_808640	GGGG	0.285	0.265	65.5	4.59e-15
7	7	3	105874361	105947243	BIEC2_808600	BIEC2_808640	AAAGGGG	0.284	0.264	65	5.71e-15
8	8	3	105874361	105997843	BIEC2_808600	BIEC2_808645	AAAGGGGG	0.284	0.264	65	5.71e-15
9	7	3	105336590	105830625	BIEC2_849694	BIEC2_808579	GAGAGGAGA	0.144	0.332	64	8.95e-15
8	11	3	106074186	106323816	BIEC2_849861	BIEC2_808703	AAAAGGAC	0.257	0.31	63.4	1.16e-14
8	8	3	105874840	106049666	BIEC2-808606	BIEC2_808653	AAGGGGGA	0.287	0.27	63.6	1.18e-14
6	7	3	105904688	106159781	BIEC2_808625	BIEC2_849875	GGGAAA	0.282	0.263	63.1	1.37e-14
4	5	3	105163077	105336590	BIEC2_808466	BIEC2_849694	AAGG	0.632	-0.255	63	1.44e-14
9	8	3	105874840	106074186	BIEC2-808606	BIEC2_849861	AAGGGGGAA	0.287	0.269	63.2	1.45e-14
4	5	3	105131873	105297394	BIEC2_808456	BIEC2_808489	AAAG	0.628	-0.252	62.8	1.54e-14
9	9	3	105875809	106159781	BIEC2_808608	BIEC2_849875	AGGGGGAAA	0.281	0.26	62.4	1.83e-14
2	3	3	105363241	105407955	BIEC2_808500	BIEC2_808516	AG	0.347	0.252	62.1	2.15e-14
3	3	3	105363241	105525925	BIEC2_808500	BIEC2_808533	AGA	0.347	0.252	62.1	2.15e-14
8	8	3	105876397	106159781	BIEC2_808617	BIEC2_849875	GGGGGAAA	0.279	0.258	61.5	2.75e-14
7	7	3	105884170	106159781	BIEC2-808622	BIEC2_849875	GGGGAAA	0.28	0.259	61.4	2.86e-14
5	5	3	105074484	105297394	BIEC2_808446	BIEC2_808489	CAAAG	0.628	-0.249	61.1	3.36e-14
7	9	3	104738024	104892900	BIEC2_808387	BIEC2_849619	AAAGAAA	0.226	0.285	60.7	3.96e-14
8	9	3	104737609	104892900	BIEC2_808385	BIEC2_849619	AAAAGAAA	0.225	0.285	60.6	4.17e-14
6	6	3	105947243	106192557	BIEC2_808640	BIEC2_808682	GGAAAA	0.349	0.244	60	5.42e-14
4	5	3	105904688	106049666	BIEC2_808625	BIEC2_808653	GGGA	0.316	0.253	60	5.6e-14
6	6	3	106159781	106272331	BIEC2_849875	BIEC2_808695	AAAGGA	0.327	0.254	59.8	6.01e-14
7	6	3	106074186	106272331	BIEC2_849861	BIEC2_808695	AAAAGGA	0.327	0.254	59.8	6.01e-14
3	4	3	105904688	105997843	BIEC2_808625	BIEC2_808645	GGG	0.316	0.251	59.7	6.29e-14
7	7	3	105947243	106212324	BIEC2_808640	BIEC2_849888	GGAAAAA	0.347	0.242	59.2	7.91e-14
2	3	3	105904688	105947243	BIEC2_808625	BIEC2_808640	GG	0.317	0.25	59	8.61e-14
4	5	3	105219978	105363241	BIEC2_808473	BIEC2_808500	AGGC	0.624	-0.244	58.4	1.12e-13
4	5	3	105297394	105407955	BIEC2_808489	BIEC2_808516	GGCG	0.624	-0.244	58.4	1.12e-13
5	5	3	105163077	105363241	BIEC2_808466	BIEC2_808500	AAGGC	0.624	-0.244	58.4	1.12e-13
5	5	3	105219978	105407955	BIEC2_808473	BIEC2_808516	AGGCG	0.624	-0.244	58.4	1.12e-13
5	5	3	105297394	105525925	BIEC2_808489	BIEC2_808533	GGCGA	0.624	-0.244	58.4	1.12e-13
6	5	3	105163077	105407955	BIEC2_808466	BIEC2_808516	AAGGCG	0.624	-0.244	58.4	1.12e-13
6	5	3	105219978	105525925	BIEC2_808473	BIEC2_808533	AGGCGA	0.624	-0.244	58.4	1.12e-13
2	3	3	105363241	105407955	BIEC2_808500	BIEC2_808516	CG	0.624	-0.243	58.4	1.15e-13
3	4	3	105336590	105407955	BIEC2_849694	BIEC2_808516	GCG	0.624	-0.243	58.4	1.15e-13
3	3	3	105363241	105525925	BIEC2_808500	BIEC2_808533	CGA	0.624	-0.243	58.4	1.15e-13
4	4	3	105336590	105525925	BIEC2_849694	BIEC2_808533	GCGA	0.624	-0.243	58.4	1.15e-13
7	5	3	105163077	105525925	BIEC2_808466	BIEC2_808533	AAGGCGA	0.624	-0.243	58.4	1.15e-13
4	5	3	105947243	106074186	BIEC2_808640	BIEC2_849861	GGAA	0.356	0.24	58.3	1.18e-13
6	6	3	106049666	106272076	BIEC2_808653	BIEC2_808693	AAAAAG	0.269	0.259	58	1.36e-13
7	5	3	105297394	105630163	BIEC2_808489	BIEC2_849751	GGCGAAG	0.624	-0.243	57.7	1.57e-13
8	5	3	105219978	105630163	BIEC2_808473	BIEC2_849751	AGGCGAAG	0.624	-0.243	57.7	1.57e-13
6	5	3	105297394	105547002	BIEC2_808489	BIEC2_808543	GGCGAA	0.624	-0.243	57.7	1.59e-13
6	5	3	105336590	105630163	BIEC2_849694	BIEC2_849751	GCGAAG	0.623	-0.243	57.7	1.59e-13
5	5	3	105336590	105547002	BIEC2_849694	BIEC2_808543	GCGAA	0.623	-0.243	57.6	1.61e-13
5	4	3	105363241	105630163	BIEC2_808500	BIEC2_849751	CGAAG	0.623	-0.242	57.6	1.63e-13
4	4	3	105363241	105547002	BIEC2_808500	BIEC2_808543	CGAA	0.623	-0.242	57.6	1.65e-13
8	5	3	105163077	105547002	BIEC2_808466	BIEC2_808543	AAGGCGAA	0.623	-0.242	57.6	1.65e-13
5	6	3	106159781	106272092	BIEC2_849875	BIEC2_808694	AAAGG	0.324	0.25	57.6	1.66e-13
6	6	3	106074186	106272092	BIEC2_849861	BIEC2_808694	AAAAGG	0.324	0.25	57.6	1.66e-13
9	5	3	105163077	105630163	BIEC2_808466	BIEC2_849751	AAGGCGAAG	0.629	-0.246	57	2.11e-13
7	5	3	105219978	105547002	BIEC2_808473	BIEC2_808543	AGGCGAA	0.622	-0.241	56.9	2.21e-13
5	6	3	105131873	105336590	BIEC2_808456	BIEC2_849694	AAAGG	0.615	-0.24	56.3	2.91e-13
5	6	3	105947243	106159781	BIEC2_808640	BIEC2_849875	GGAAA	0.352	0.236	56.2	3.03e-13
6	7	3	105997843	106212324	BIEC2_808645	BIEC2_849888	GAAAAA	0.349	0.237	56	3.36e-13
5	6	3	105997843	106192557	BIEC2_808645	BIEC2_808682	GAAAA	0.349	0.237	56	3.4e-13
3	4	3	105947243	106049666	BIEC2_808640	BIEC2_808653	GGA	0.386	0.233	55.6	4.05e-13
9	4	3	105297394	105829484	BIEC2_808489	BIEC2_808577	GGCGAAGAG	0.622	-0.239	55.5	4.22e-13
7	5	3	105363241	105829484	BIEC2_808500	BIEC2_808577	CGAAGAG	0.622	-0.239	55.5	4.27e-13
2	3	3	105947243	105997843	BIEC2_808640	BIEC2_808645	GG	0.387	0.232	55.5	4.28e-13
8	4	3	105336590	105829484	BIEC2_849694	BIEC2_808577	GCGAAGAG	0.622	-0.239	55.5	4.28e-13
6	5	3	105363241	105767304	BIEC2_808500	BIEC2_849774	CGAAGA	0.621	-0.238	55.3	4.61e-13
9	5	3	105219978	105767304	BIEC2_808473	BIEC2_849774	AGGCGAAGA	0.623	-0.238	54.8	5.89e-13
6	6	3	105074484	105336590	BIEC2_808446	BIEC2_849694	CAAAGG	0.615	-0.237	54.7	6.12e-13
8	4	3	105297394	105767304	BIEC2_808489	BIEC2_849774	GGCGAAGA	0.623	-0.238	54.7	6.26e-13
3	5	3	105297394	105363241	BIEC2_808489	BIEC2_808500	GGC	0.621	-0.235	54.6	6.41e-13
7	4	3	105336590	105767304	BIEC2_849694	BIEC2_849774	GCGAAGA	0.622	-0.237	54.6	6.45e-13
4	6	3	105997843	106159781	BIEC2_808645	BIEC2_849875	GAAA	0.354	0.232	53.9	8.66e-13
2	4	3	105336590	105363241	BIEC2_849694	BIEC2_808500	GC	0.623	-0.236	53.9	8.99e-13
3	4	3	104986284	105074484	BIEC2_808432	BIEC2_808446	AGC	0.243	0.263	53.1	1.27e-12
4	5	3	104986284	105131873	BIEC2_808432	BIEC2_808456	AGCA	0.243	0.263	53.1	1.27e-12
5	6	3	104820735	104892900	BIEC2_808411	BIEC2_849619	AGAAA	0.233	0.278	53	1.34e-12
3	4	3	105884170	105947243	BIEC2-808622	BIEC2_808640	GGA	0.605	-0.226	52.4	1.73e-12
6	6	3	105131873	105363241	BIEC2_808456	BIEC2_808500	AAAGGC	0.607	-0.23	52.4	1.76e-12
6	7	3	104817679	104892900	BIEC2_808406	BIEC2_849619	AAGAAA	0.232	0.277	52.4	1.79e-12
7	6	3	105131873	105407955	BIEC2_808456	BIEC2_808516	AAAGGCG	0.606	-0.229	52.4	1.79e-12
8	6	3	105131873	105525925	BIEC2_808456	BIEC2_808533	AAAGGCGA	0.606	-0.229	52.4	1.79e-12
2	3	3	104941985	104986284	BIEC2_808426	BIEC2_808432	AA	0.238	0.261	51.8	2.35e-12
3	4	3	104892900	104986284	BIEC2_849619	BIEC2_808432	AAA	0.238	0.261	51.8	2.35e-12
3	4	3	104941985	105046433	BIEC2_808426	BIEC2_808442	AAG	0.238	0.261	51.8	2.35e-12
4	5	3	104843407	104986284	BIEC2_808417	BIEC2_808432	AAAA	0.238	0.261	51.8	2.35e-12
4	6	3	104892900	105046433	BIEC2_849619	BIEC2_808442	AAAG	0.238	0.261	51.8	2.35e-12
4	4	3	104941985	105074484	BIEC2_808426	BIEC2_808446	AAGC	0.239	0.261	51.8	2.35e-12
5	7	3	104843407	105046433	BIEC2_808417	BIEC2_808442	AAAAG	0.238	0.261	51.8	2.35e-12
5	6	3	104892900	105074484	BIEC2_849619	BIEC2_808446	AAAGC	0.239	0.261	51.8	2.35e-12
5	5	3	104941985	105131873	BIEC2_808426	BIEC2_808456	AAGCA	0.239	0.261	51.8	2.35e-12
6	7	3	104843407	105074484	BIEC2_808417	BIEC2_808446	AAAAGC	0.239	0.261	51.8	2.35e-12
6	7	3	104892900	105131873	BIEC2_849619	BIEC2_808456	AAAGCA	0.239	0.261	51.8	2.35e-12
7	8	3	104843407	105131873	BIEC2_808417	BIEC2_808456	AAAAGCA	0.239	0.261	51.8	2.35e-12
9	5	3	105131873	105547002	BIEC2_808456	BIEC2_808543	AAAGGCGAA	0.607	-0.23	51.7	2.4e-12
8	6	3	105074484	105407955	BIEC2_808446	BIEC2_808516	CAAAGGCG	0.608	-0.232	51.7	2.49e-12
9	6	3	105074484	105525925	BIEC2_808446	BIEC2_808533	CAAAGGCGA	0.608	-0.232	51.7	2.49e-12
2	3	3	105904688	105947243	BIEC2_808625	BIEC2_808640	GA	0.605	-0.224	51.3	2.95e-12
7	6	3	105074484	105363241	BIEC2_808446	BIEC2_808500	CAAAGGC	0.606	-0.226	50.7	3.82e-12
3	5	3	104821920	104892900	BIEC2-808415	BIEC2_849619	AAA	0.236	0.273	50.5	4.3e-12
2	3	3	104892900	104941985	BIEC2_849619	BIEC2_808426	AA	0.242	0.257	50.2	4.79e-12
4	6	3	104821176	104892900	BIEC2_808412	BIEC2_849619	GAAA	0.236	0.272	50.1	5.13e-12
3	4	3	104843407	104941985	BIEC2_808417	BIEC2_808426	AAA	0.241	0.255	48.9	8.77e-12
5	5	3	106049666	106212324	BIEC2_808653	BIEC2_849888	AAAAA	0.364	0.219	48.7	9.92e-12
4	4	3	106049666	106192557	BIEC2_808653	BIEC2_808682	AAAA	0.364	0.219	48.6	1.02e-11
2	3	3	104986284	105046433	BIEC2_808432	BIEC2_808442	AG	0.271	0.247	47.2	1.94e-11
3	4	3	106049666	106159781	BIEC2_808653	BIEC2_849875	AAA	0.369	0.209	44.8	5.95e-11
2	3	3	104941985	104986284	BIEC2_808426	BIEC2_808432	GC	0.726	-0.241	44.7	6.37e-11
2	3	3	105947243	105997843	BIEC2_808640	BIEC2_808645	AG	0.552	-0.186	34.8	6.94e-09
6	6	3	105046433	105297394	BIEC2_808442	BIEC2_808489	GCAAAG	0.537	-0.183	34.7	7.09e-09
4	5	3	105046433	105163077	BIEC2_808442	BIEC2_808466	GCAA	0.537	-0.18	33.9	1.06e-08
5	5	3	105046433	105219978	BIEC2_808442	BIEC2_808473	GCAAA	0.537	-0.18	33.9	1.06e-08
3	4	3	105875809	105884170	BIEC2_808608	BIEC2-808622	GAG	0.352	-0.2	33.8	1.08e-08
4	5	3	105875809	105904688	BIEC2_808608	BIEC2_808625	GAGG	0.352	-0.2	33.8	1.08e-08
5	6	3	105875809	105947243	BIEC2_808608	BIEC2_808640	GAGGA	0.353	-0.199	33.6	1.23e-08
6	7	3	105875809	105997843	BIEC2_808608	BIEC2_808645	GAGGAG	0.353	-0.199	33.4	1.32e-08
2	3	3	105874840	105875809	BIEC2-808606	BIEC2_808608	AA	0.617	0.192	33.4	1.35e-08
3	3	3	105874361	105875809	BIEC2_808600	BIEC2_808608	AAA	0.617	0.191	32.9	1.7e-08
2	3	3	105875809	105876397	BIEC2_808608	BIEC2_808617	GA	0.385	-0.189	32	2.61e-08
4	5	3	105884170	105997843	BIEC2-808622	BIEC2_808645	GGAG	0.547	-0.18	32	2.64e-08
9	7	3	105336590	105830625	BIEC2_849694	BIEC2_808579	GAGAGGAGC	0.0382	0.542	31.8	2.88e-08
3	4	3	105904688	105997843	BIEC2_808625	BIEC2_808645	GAG	0.547	-0.179	31.8	2.89e-08
5	5	3	105630163	105874361	BIEC2_849751	BIEC2_808600	GAGAA	0.391	0.177	31.4	3.5e-08
6	5	3	105630163	105874840	BIEC2_849751	BIEC2-808606	GAGAAA	0.391	0.177	31.4	3.5e-08
4	5	3	105767304	105874361	BIEC2_849774	BIEC2_808600	AGAA	0.391	0.177	31.4	3.56e-08
5	5	3	105767304	105874840	BIEC2_849774	BIEC2-808606	AGAAA	0.391	0.177	31.4	3.56e-08
3	4	3	105829484	105874361	BIEC2_808577	BIEC2_808600	GAA	0.391	0.176	31	4.26e-08
4	4	3	105829484	105874840	BIEC2_808577	BIEC2-808606	GAAA	0.391	0.176	31	4.26e-08
7	7	3	105046433	105336590	BIEC2_808442	BIEC2_849694	GCAAAGG	0.525	-0.175	30.9	4.51e-08
8	7	3	105046433	105363241	BIEC2_808442	BIEC2_808500	GCAAAGGC	0.525	-0.174	30.6	5.12e-08
9	7	3	105046433	105407955	BIEC2_808442	BIEC2_808516	GCAAAGGCG	0.525	-0.174	30.6	5.12e-08
8	6	3	105363241	105830625	BIEC2_808500	BIEC2_808579	CGAAGAGA	0.422	-0.179	30.1	6.43e-08
5	5	3	105547002	105830625	BIEC2_808543	BIEC2_808579	AGAGA	0.423	-0.178	29.7	7.92e-08
6	5	3	105525925	105830625	BIEC2_808533	BIEC2_808579	AAGAGA	0.425	-0.178	29.5	8.7e-08
7	5	3	105407955	105830625	BIEC2_808516	BIEC2_808579	GAAGAGA	0.424	-0.176	29.2	1.01e-07
2	3	3	105830625	105874361	BIEC2_808579	BIEC2_808600	AA	0.398	0.17	29	1.15e-07
3	3	3	105830625	105874840	BIEC2_808579	BIEC2-808606	AAA	0.398	0.17	29	1.15e-07
4	5	3	105875809	105904688	BIEC2_808608	BIEC2_808625	AGGG	0.402	0.161	26.8	3.38e-07
5	6	3	105874840	105904688	BIEC2-808606	BIEC2_808625	AAGGG	0.402	0.161	26.8	3.38e-07
6	6	3	105874361	105904688	BIEC2_808600	BIEC2_808625	AAAGGG	0.402	0.161	26.8	3.38e-07
9	7	3	105336590	105830625	BIEC2_849694	BIEC2_808579	GCGAAGAGA	0.428	-0.176	26.5	3.77e-07
3	4	3	105876397	105904688	BIEC2_808617	BIEC2_808625	GGG	0.401	0.159	26.1	4.66e-07
3	4	3	105874840	105876397	BIEC2-808606	BIEC2_808617	AAG	0.48	0.159	25.7	5.57e-07
3	4	3	105875809	105884170	BIEC2_808608	BIEC2-808622	AGG	0.48	0.159	25.7	5.57e-07
4	4	3	105874361	105876397	BIEC2_808600	BIEC2_808617	AAAG	0.48	0.159	25.7	5.57e-07
4	5	3	105874840	105884170	BIEC2-808606	BIEC2-808622	AAGG	0.48	0.159	25.7	5.57e-07
5	5	3	105874361	105884170	BIEC2_808600	BIEC2-808622	AAAGG	0.48	0.159	25.7	5.57e-07
4	5	3	105876397	105947243	BIEC2_808617	BIEC2_808640	AGGA	0.49	-0.161	25.5	6.13e-07
5	6	3	105876397	105997843	BIEC2_808617	BIEC2_808645	AGGAG	0.489	-0.16	25.5	6.38e-07
2	3	3	105875809	105876397	BIEC2_808608	BIEC2_808617	AG	0.479	0.157	25.2	7.3e-07
2	3	3	105876397	105884170	BIEC2_808617	BIEC2-808622	GG	0.479	0.157	25.2	7.3e-07
2	3	3	105876397	105884170	BIEC2_808617	BIEC2-808622	AG	0.49	-0.159	25	8.19e-07
3	4	3	105997843	106074186	BIEC2_808645	BIEC2_849861	GAA	0.49	0.154	24.9	8.5e-07
3	4	3	105876397	105904688	BIEC2_808617	BIEC2_808625	AGG	0.49	-0.158	24.7	9.28e-07
2	3	3	105997843	106049666	BIEC2_808645	BIEC2_808653	GA	0.52	0.151	23.9	1.37e-06
3	4	3	104843407	104941985	BIEC2_808417	BIEC2_808426	AGG	0.39	-0.157	23.4	1.74e-06
2	3	3	104843407	104892900	BIEC2_808417	BIEC2_849619	AG	0.39	-0.156	23.3	1.83e-06
4	7	3	104821920	104941985	BIEC2-808415	BIEC2_808426	AAGG	0.318	-0.174	23.3	1.85e-06
5	6	3	104986284	105163077	BIEC2_808432	BIEC2_808466	CGCAA	0.476	-0.151	22.9	2.31e-06
6	6	3	104986284	105219978	BIEC2_808432	BIEC2_808473	CGCAAA	0.476	-0.151	22.9	2.31e-06
7	7	3	104986284	105297394	BIEC2_808432	BIEC2_808489	CGCAAAG	0.475	-0.151	22.9	2.31e-06
5	8	3	104821920	104986284	BIEC2-808415	BIEC2_808432	AAGGC	0.29	-0.18	22.6	2.63e-06
3	5	3	104821920	104892900	BIEC2-808415	BIEC2_849619	AAG	0.315	-0.173	22.6	2.69e-06
8	7	3	104941985	105297394	BIEC2_808426	BIEC2_808489	GCGCAAAG	0.474	-0.149	22.3	3.01e-06
2	3	3	104986284	105046433	BIEC2_808432	BIEC2_808442	CG	0.498	-0.151	22.2	3.25e-06
3	4	3	104986284	105074484	BIEC2_808432	BIEC2_808446	CGC	0.498	-0.151	22.2	3.25e-06
4	5	3	104843407	104986284	BIEC2_808417	BIEC2_808432	AGGC	0.361	-0.157	22.1	3.43e-06
2	3	3	104843407	104892900	BIEC2_808417	BIEC2_849619	AA	0.498	0.149	22	3.62e-06
2	3	3	104892900	104941985	BIEC2_849619	BIEC2_808426	GG	0.502	-0.149	22	3.62e-06
8	8	3	106049666	106272331	BIEC2_808653	BIEC2_808695	GAAAAGAG	0.215	-0.196	21.9	3.67e-06
7	6	3	104941985	105219978	BIEC2_808426	BIEC2_808473	GCGCAAA	0.474	-0.147	21.9	3.75e-06
6	8	3	104821176	104986284	BIEC2_808412	BIEC2_808432	GAAGGC	0.289	-0.176	21.9	3.76e-06
6	6	3	104941985	105163077	BIEC2_808426	BIEC2_808466	GCGCAA	0.474	-0.147	21.9	3.76e-06
9	10	3	105997843	106272331	BIEC2_808645	BIEC2_808695	GGAAAAGAG	0.217	-0.193	21.5	4.66e-06
7	8	3	106049666	106272092	BIEC2_808653	BIEC2_808694	GAAAAGA	0.217	-0.194	21.3	4.91e-06
9	11	3	105947243	106272092	BIEC2_808640	BIEC2_808694	AGGAAAAGA	0.219	-0.193	21.3	5.04e-06
5	8	3	104821176	104941985	BIEC2_808412	BIEC2_808426	GAAGG	0.288	-0.173	21.2	5.33e-06
7	8	3	104820735	104986284	BIEC2_808411	BIEC2_808432	AGAAGGC	0.289	-0.173	21.1	5.66e-06
6	8	3	104820735	104941985	BIEC2_808411	BIEC2_808426	AGAAGG	0.289	-0.173	21	5.72e-06
8	10	3	105997843	106272092	BIEC2_808645	BIEC2_808694	GGAAAAGA	0.218	-0.191	20.9	6.21e-06
3	4	3	104941985	105046433	BIEC2_808426	BIEC2_808442	GCG	0.495	-0.147	20.8	6.43e-06
4	4	3	104941985	105074484	BIEC2_808426	BIEC2_808446	GCGC	0.496	-0.147	20.8	6.43e-06
3	4	3	104892900	104986284	BIEC2_849619	BIEC2_808432	GGC	0.469	-0.145	20.4	7.78e-06
4	6	3	104821176	104892900	BIEC2_808412	BIEC2_849619	GAAG	0.286	-0.172	20.4	7.89e-06
5	6	3	104820735	104892900	BIEC2_808411	BIEC2_849619	AGAAG	0.287	-0.172	20.3	8.21e-06
8	8	3	104986284	105336590	BIEC2_808432	BIEC2_849694	CGCAAAGG	0.462	-0.14	19.7	1.12e-05
9	8	3	104986284	105363241	BIEC2_808432	BIEC2_808500	CGCAAAGGC	0.463	-0.14	19.6	1.19e-05
9	8	3	104941985	105336590	BIEC2_808426	BIEC2_849694	GCGCAAAGG	0.462	-0.139	19.2	1.46e-05
9	7	3	105336590	105830625	BIEC2_849694	BIEC2_808579	GAGAAGAGA	0.0332	0.45	18.9	1.68e-05
4	5	3	104986284	105131873	BIEC2_808432	BIEC2_808456	CGCA	0.479	-0.138	18.9	1.7e-05
9	11	3	104821920	105163077	BIEC2-808415	BIEC2_808466	AAGGCGCAA	0.24	-0.168	18.7	1.83e-05
3	3	3	106272076	106272331	BIEC2_808693	BIEC2_808695	GGA	0.511	0.136	18	2.63e-05
4	4	3	106212324	106272331	BIEC2_849888	BIEC2_808695	AGGA	0.511	0.136	18	2.63e-05
5	5	3	106192557	106272331	BIEC2_808682	BIEC2_808695	AAGGA	0.511	0.136	18	2.63e-05
5	5	3	104941985	105131873	BIEC2_808426	BIEC2_808456	GCGCA	0.477	-0.134	18	2.65e-05
6	10	3	104821920	105046433	BIEC2-808415	BIEC2_808442	AAGGCG	0.256	-0.165	17.9	2.82e-05
8	10	3	104820735	105046433	BIEC2_808411	BIEC2_808442	AGAAGGCG	0.258	-0.164	17.9	2.84e-05
9	10	3	104820735	105074484	BIEC2_808411	BIEC2_808446	AGAAGGCGC	0.258	-0.164	17.8	2.85e-05
3	3	3	106272076	106272331	BIEC2_808693	BIEC2_808695	GAG	0.358	-0.138	17.5	3.41e-05
6	7	3	104843407	105074484	BIEC2_808417	BIEC2_808446	AGGCGC	0.327	-0.144	17.4	3.54e-05
7	10	3	104821920	105074484	BIEC2-808415	BIEC2_808446	AAGGCGC	0.257	-0.162	17.4	3.66e-05
5	7	3	104843407	105046433	BIEC2_808417	BIEC2_808442	AGGCG	0.326	-0.144	17.3	3.68e-05
9	9	3	106049666	106323816	BIEC2_808653	BIEC2_808703	GAAAAGAGC	0.217	-0.17	17.3	3.75e-05
7	10	3	104821176	105046433	BIEC2_808412	BIEC2_808442	GAAGGCG	0.256	-0.161	16.9	4.51e-05
8	10	3	104821176	105074484	BIEC2_808412	BIEC2_808446	GAAGGCGC	0.256	-0.161	16.9	4.51e-05
5	5	3	105874361	105884170	BIEC2_808600	BIEC2-808622	GGGAG	0.217	-0.167	16.9	4.58e-05
6	6	3	105830625	105884170	BIEC2_808579	BIEC2-808622	AGGGAG	0.217	-0.167	16.9	4.58e-05
6	6	3	105874361	105904688	BIEC2_808600	BIEC2_808625	GGGAGG	0.217	-0.167	16.9	4.58e-05
7	6	3	105829484	105884170	BIEC2_808577	BIEC2-808622	GAGGGAG	0.217	-0.167	16.9	4.58e-05
7	7	3	105830625	105904688	BIEC2_808579	BIEC2_808625	AGGGAGG	0.217	-0.167	16.9	4.58e-05
7	7	3	105874361	105947243	BIEC2_808600	BIEC2_808640	GGGAGGA	0.217	-0.167	16.9	4.58e-05
8	7	3	105767304	105884170	BIEC2_849774	BIEC2-808622	AGAGGGAG	0.217	-0.167	16.9	4.58e-05
8	7	3	105829484	105904688	BIEC2_808577	BIEC2_808625	GAGGGAGG	0.217	-0.167	16.9	4.58e-05
8	8	3	105830625	105947243	BIEC2_808579	BIEC2_808640	AGGGAGGA	0.217	-0.167	16.9	4.58e-05
8	8	3	105874361	105997843	BIEC2_808600	BIEC2_808645	GGGAGGAG	0.217	-0.167	16.9	4.58e-05
9	7	3	105630163	105884170	BIEC2_849751	BIEC2-808622	GAGAGGGAG	0.217	-0.167	16.9	4.58e-05
9	8	3	105767304	105904688	BIEC2_849774	BIEC2_808625	AGAGGGAGG	0.217	-0.167	16.9	4.58e-05
9	8	3	105829484	105947243	BIEC2_808577	BIEC2_808640	GAGGGAGGA	0.217	-0.167	16.9	4.58e-05
9	9	3	105830625	105997843	BIEC2_808579	BIEC2_808645	AGGGAGGAG	0.217	-0.167	16.9	4.58e-05
9	7	3	105363241	105874361	BIEC2_808500	BIEC2_808600	CGAAGAGAG	0.216	-0.167	16.9	4.66e-05
3	4	3	106212324	106272092	BIEC2_849888	BIEC2_808694	AGG	0.507	0.132	16.9	4.67e-05
4	5	3	106192557	106272092	BIEC2_808682	BIEC2_808694	AAGG	0.507	0.132	16.9	4.67e-05
7	7	3	105767304	105876397	BIEC2_849774	BIEC2_808617	AGAGGGA	0.217	-0.167	16.9	4.71e-05
8	7	3	105630163	105876397	BIEC2_849751	BIEC2_808617	GAGAGGGA	0.217	-0.167	16.9	4.71e-05
5	5	3	105630163	105874361	BIEC2_849751	BIEC2_808600	GAGAG	0.217	-0.167	16.8	4.84e-05
6	5	3	105630163	105874840	BIEC2_849751	BIEC2-808606	GAGAGG	0.217	-0.167	16.8	4.84e-05
6	6	3	105767304	105875809	BIEC2_849774	BIEC2_808608	AGAGGG	0.217	-0.167	16.8	4.84e-05
7	6	3	105630163	105875809	BIEC2_849751	BIEC2_808608	GAGAGGG	0.217	-0.167	16.8	4.84e-05
4	5	3	105767304	105874361	BIEC2_849774	BIEC2_808600	AGAG	0.217	-0.167	16.8	4.85e-05
5	5	3	105767304	105874840	BIEC2_849774	BIEC2-808606	AGAGG	0.217	-0.167	16.8	4.85e-05
9	9	3	105875809	106159781	BIEC2_808608	BIEC2_849875	GAGGAGGAA	0.217	-0.167	16.8	4.86e-05
9	10	3	104738024	104986284	BIEC2_808387	BIEC2_808432	AAAGAAGGC	0.227	-0.164	16.8	4.96e-05
6	6	3	105547002	105874361	BIEC2_808543	BIEC2_808600	AGAGAG	0.218	-0.166	16.7	4.99e-05
7	6	3	105547002	105874840	BIEC2_808543	BIEC2-808606	AGAGAGG	0.218	-0.166	16.7	4.99e-05
8	7	3	105547002	105875809	BIEC2_808543	BIEC2_808608	AGAGAGGG	0.218	-0.166	16.7	4.99e-05
9	8	3	105547002	105876397	BIEC2_808543	BIEC2_808617	AGAGAGGGA	0.218	-0.166	16.7	4.99e-05
2	3	3	106272076	106272092	BIEC2_808693	BIEC2_808694	GG	0.506	0.131	16.5	5.55e-05
2	2	3	106272092	106272331	BIEC2_808694	BIEC2_808695	AG	0.494	-0.131	16.5	5.55e-05
2	2	3	106272092	106272331	BIEC2_808694	BIEC2_808695	GA	0.506	0.131	16.5	5.55e-05
8	9	3	104817679	104986284	BIEC2_808406	BIEC2_808432	AAGAAGGC	0.237	-0.165	16.4	5.94e-05
3	4	3	105829484	105874361	BIEC2_808577	BIEC2_808600	GAG	0.219	-0.165	16.4	5.95e-05
4	4	3	105829484	105874840	BIEC2_808577	BIEC2-808606	GAGG	0.219	-0.165	16.4	5.95e-05
7	9	3	104817679	104941985	BIEC2_808406	BIEC2_808426	AAGAAGG	0.237	-0.165	16.4	5.96e-05
2	3	3	106272076	106272092	BIEC2_808693	BIEC2_808694	GA	0.361	-0.134	16.4	6e-05
7	6	3	105525925	105874361	BIEC2_808533	BIEC2_808600	AAGAGAG	0.219	-0.164	16.3	6.23e-05
8	6	3	105525925	105874840	BIEC2_808533	BIEC2-808606	AAGAGAGG	0.219	-0.164	16.3	6.23e-05
9	7	3	105525925	105875809	BIEC2_808533	BIEC2_808608	AAGAGAGGG	0.219	-0.164	16.3	6.23e-05
9	10	3	104737609	104941985	BIEC2_808385	BIEC2_808426	AAAAGAAGG	0.225	-0.161	16.3	6.32e-05
4	5	3	105874840	105884170	BIEC2-808606	BIEC2-808622	GGAG	0.218	-0.164	16.2	6.58e-05
5	5	3	105829484	105875809	BIEC2_808577	BIEC2_808608	GAGGG	0.218	-0.164	16.2	6.58e-05
5	6	3	105874840	105904688	BIEC2-808606	BIEC2_808625	GGAGG	0.218	-0.164	16.2	6.58e-05
6	6	3	105829484	105876397	BIEC2_808577	BIEC2_808617	GAGGGA	0.218	-0.164	16.2	6.58e-05
6	7	3	105874840	105947243	BIEC2-808606	BIEC2_808640	GGAGGA	0.218	-0.164	16.2	6.58e-05
7	8	3	105874840	105997843	BIEC2-808606	BIEC2_808645	GGAGGAG	0.218	-0.164	16.2	6.58e-05
8	9	3	104737609	104892900	BIEC2_808385	BIEC2_849619	AAAAGAAG	0.226	-0.161	16.2	6.6e-05
7	8	3	105875809	106049666	BIEC2_808608	BIEC2_808653	GAGGAGG	0.218	-0.163	16.1	6.81e-05
8	8	3	105875809	106074186	BIEC2_808608	BIEC2_849861	GAGGAGGA	0.218	-0.163	16.1	6.81e-05
2	3	3	105830625	105874361	BIEC2_808579	BIEC2_808600	AG	0.248	-0.154	16	7.19e-05
3	3	3	105830625	105874840	BIEC2_808579	BIEC2-808606	AGG	0.248	-0.154	16	7.19e-05
3	3	3	105874361	105875809	BIEC2_808600	BIEC2_808608	GGG	0.248	-0.154	16	7.19e-05
4	4	3	105830625	105875809	BIEC2_808579	BIEC2_808608	AGGG	0.248	-0.154	16	7.19e-05
4	4	3	105874361	105876397	BIEC2_808600	BIEC2_808617	GGGA	0.248	-0.154	16	7.19e-05
5	5	3	105830625	105876397	BIEC2_808579	BIEC2_808617	AGGGA	0.248	-0.154	16	7.19e-05
4	4	3	106074186	106212324	BIEC2_849861	BIEC2_849888	AAAA	0.725	0.14	16	7.49e-05
8	10	3	104738024	104941985	BIEC2_808387	BIEC2_808426	AAAGAAGG	0.226	-0.16	15.9	7.61e-05
7	9	3	104738024	104892900	BIEC2_808387	BIEC2_849619	AAAGAAG	0.226	-0.16	15.9	7.72e-05
2	4	3	106272331	106323816	BIEC2_808695	BIEC2_808703	GC	0.476	-0.13	15.9	7.78e-05
3	4	3	106272092	106323816	BIEC2_808694	BIEC2_808703	AGC	0.476	-0.13	15.9	7.78e-05
5	6	3	104892900	105074484	BIEC2_849619	BIEC2_808446	GGCGC	0.436	-0.13	15.8	8e-05
8	11	3	104821920	105131873	BIEC2-808415	BIEC2_808456	AAGGCGCA	0.239	-0.158	15.8	8.02e-05
9	11	3	104821176	105131873	BIEC2_808412	BIEC2_808456	GAAGGCGCA	0.239	-0.158	15.8	8.18e-05
3	4	3	106159781	106212324	BIEC2_849875	BIEC2_849888	AAA	0.724	0.139	15.7	8.36e-05
8	9	3	104843407	105163077	BIEC2_808417	BIEC2_808466	AGGCGCAA	0.309	-0.137	15.6	8.91e-05
9	9	3	104843407	105219978	BIEC2_808417	BIEC2_808473	AGGCGCAAA	0.309	-0.137	15.6	9.06e-05
2	2	3	105874361	105874840	BIEC2_808600	BIEC2-808606	GG	0.249	-0.152	15.6	9.11e-05
2	2	3	105874361	105874840	BIEC2_808600	BIEC2-808606	AA	0.751	0.152	15.6	9.11e-05
2	3	3	105874840	105875809	BIEC2-808606	BIEC2_808608	GG	0.249	-0.152	15.6	9.11e-05
7	8	3	104843407	105131873	BIEC2_808417	BIEC2_808456	AGGCGCA	0.309	-0.137	15.5	9.39e-05
4	6	3	104892900	105046433	BIEC2_849619	BIEC2_808442	GGCG	0.435	-0.128	15.5	9.47e-05
8	5	3	105407955	105874361	BIEC2_808516	BIEC2_808600	GAAGAGAG	0.214	-0.16	15.4	9.77e-05
9	5	3	105407955	105874840	BIEC2_808516	BIEC2-808606	GAAGAGAGG	0.214	-0.16	15.4	9.77e-05
6	7	3	104817679	104892900	BIEC2_808406	BIEC2_849619	AAGAAG	0.234	-0.163	15.4	9.93e-05
3	4	3	105874840	105876397	BIEC2-808606	BIEC2_808617	GGA	0.249	-0.151	15.4	0.000102
9	11	3	104583040	104892900	BIEC2-808366	BIEC2_849619	GAAAAGAAG	0.237	-0.154	14.8	0.000134
4	5	3	106272076	106323816	BIEC2_808693	BIEC2_808703	GAGC	0.347	-0.129	14.6	0.000151
8	8	3	105874840	106049666	BIEC2-808606	BIEC2_808653	GGAGGAGG	0.194	-0.161	14.5	0.000155
9	8	3	105874840	106074186	BIEC2-808606	BIEC2_849861	GGAGGAGGA	0.194	-0.161	14.5	0.000155
5	5	3	106272076	106352284	BIEC2_808693	BIEC2_808722	GAGCA	0.348	-0.128	14.5	0.000157
6	5	3	106272076	106374194	BIEC2_808693	BIEC2_849930	GAGCAG	0.347	-0.127	14.4	0.000169
7	6	3	106272076	106517004	BIEC2_808693	BIEC2_849954	GAGCAGA	0.347	-0.127	14.4	0.000169
5	6	3	105947243	106159781	BIEC2_808640	BIEC2_849875	AGGAA	0.414	-0.119	14.1	0.000193
6	6	3	105947243	106192557	BIEC2_808640	BIEC2_808682	AGGAAA	0.414	-0.119	14.1	0.000194
3	5	3	106272331	106352284	BIEC2_808695	BIEC2_808722	GCA	0.351	-0.127	14	0.000207
4	5	3	106272092	106352284	BIEC2_808694	BIEC2_808722	AGCA	0.351	-0.127	14	0.000207
5	6	3	106272331	106517004	BIEC2_808695	BIEC2_849954	GCAGA	0.35	-0.126	13.9	0.00022
6	6	3	106272092	106517004	BIEC2_808694	BIEC2_849954	AGCAGA	0.35	-0.126	13.9	0.00022
4	5	3	106272331	106374194	BIEC2_808695	BIEC2_849930	GCAG	0.35	-0.126	13.8	0.000222
5	5	3	106272092	106374194	BIEC2_808694	BIEC2_849930	AGCAG	0.35	-0.126	13.8	0.000222
6	7	3	104892900	105131873	BIEC2_849619	BIEC2_808456	GGCGCA	0.418	-0.12	13.8	0.000229
7	8	3	104892900	105163077	BIEC2_849619	BIEC2_808466	GGCGCAA	0.418	-0.12	13.8	0.000229
8	8	3	104892900	105219978	BIEC2_849619	BIEC2_808473	GGCGCAAA	0.418	-0.12	13.8	0.000231
4	4	3	106212324	106272331	BIEC2_849888	BIEC2_808695	AGAG	0.303	-0.127	13.7	0.000244
5	5	3	106192557	106272331	BIEC2_808682	BIEC2_808695	AAGAG	0.303	-0.127	13.7	0.000244
6	6	3	106159781	106272331	BIEC2_849875	BIEC2_808695	AAAGAG	0.303	-0.127	13.7	0.000244
7	6	3	106074186	106272331	BIEC2_849861	BIEC2_808695	AAAAGAG	0.303	-0.127	13.7	0.000244
9	9	3	104892900	105297394	BIEC2_849619	BIEC2_808489	GGCGCAAAG	0.418	-0.119	13.6	0.00025
2	3	3	106049666	106074186	BIEC2_808653	BIEC2_849861	AA	0.551	0.115	13.5	0.000262
9	11	3	104817679	105046433	BIEC2_808406	BIEC2_808442	AAGAAGGCG	0.206	-0.156	13.4	0.000275
9	10	3	106159781	106374194	BIEC2_849875	BIEC2_849930	AAAGAGAAG	0.0644	-0.269	13.3	0.000291
8	10	3	106159781	106352284	BIEC2_849875	BIEC2_808722	AAAGAGAA	0.0632	-0.271	13.3	0.000301
3	4	3	106049666	106159781	BIEC2_808653	BIEC2_849875	GAA	0.417	-0.116	13.2	0.000305
7	12	3	106159781	106323816	BIEC2_849875	BIEC2_808703	AAAGAGA	0.0658	-0.269	13.2	0.000305
4	4	3	106049666	106192557	BIEC2_808653	BIEC2_808682	GAAA	0.417	-0.116	13.2	0.000306
4	6	3	105997843	106159781	BIEC2_808645	BIEC2_849875	GGAA	0.417	-0.116	13.2	0.000307
5	6	3	105997843	106192557	BIEC2_808645	BIEC2_808682	GGAAA	0.417	-0.116	13.2	0.000307
3	4	3	105947243	106049666	BIEC2_808640	BIEC2_808653	AGG	0.417	-0.115	13.2	0.000312
4	5	3	105947243	106074186	BIEC2_808640	BIEC2_849861	AGGA	0.418	-0.115	13.2	0.000312
2	3	3	105997843	106049666	BIEC2_808645	BIEC2_808653	GG	0.419	-0.115	13.1	0.000325
2	3	3	106049666	106074186	BIEC2_808653	BIEC2_849861	GA	0.419	-0.115	13.1	0.000325
8	9	3	104583040	104843407	BIEC2-808366	BIEC2_808417	GAAAAGAA	0.409	0.124	13	0.000336
3	4	3	105997843	106074186	BIEC2_808645	BIEC2_849861	GGA	0.419	-0.114	13	0.000347
3	3	3	106074186	106192557	BIEC2_849861	BIEC2_808682	AAA	0.78	0.137	12.9	0.000357
2	3	3	106159781	106192557	BIEC2_849875	BIEC2_808682	AA	0.779	0.135	12.7	0.000407
5	6	3	106159781	106272092	BIEC2_849875	BIEC2_808694	AAAGA	0.306	-0.122	12.5	0.000437
6	6	3	106074186	106272092	BIEC2_849861	BIEC2_808694	AAAAGA	0.306	-0.122	12.5	0.000437
3	4	3	106212324	106272092	BIEC2_849888	BIEC2_808694	AGA	0.306	-0.122	12.5	0.000444
4	5	3	106192557	106272092	BIEC2_808682	BIEC2_808694	AAGA	0.306	-0.122	12.5	0.000444
5	5	3	106074186	106272076	BIEC2_849861	BIEC2_808693	AAAAG	0.628	0.115	12.5	0.000448
4	5	3	106159781	106272076	BIEC2_849875	BIEC2_808693	AAAG	0.628	0.115	12.4	0.000467
6	8	3	104583040	104821176	BIEC2-808366	BIEC2_808412	GAAAAG	0.406	0.121	12.4	0.00047
7	8	3	104583040	104821920	BIEC2-808366	BIEC2-808415	GAAAAGA	0.407	0.121	12.3	0.000489
7	7	3	105904688	106192557	BIEC2_808625	BIEC2_808682	GAGGAAA	0.407	-0.112	12.3	0.000497
6	7	3	105904688	106159781	BIEC2_808625	BIEC2_849875	GAGGAA	0.409	-0.112	12.3	0.000501
3	3	3	106074186	106192557	BIEC2_849861	BIEC2_808682	ACA	0.185	-0.142	12	0.000571
5	6	3	106159781	106272092	BIEC2_849875	BIEC2_808694	CAAGG	0.184	-0.142	12	0.000571
6	6	3	106074186	106272092	BIEC2_849861	BIEC2_808694	ACAAGG	0.184	-0.142	12	0.000571
6	6	3	106159781	106272331	BIEC2_849875	BIEC2_808695	CAAGGA	0.184	-0.143	12	0.000571
7	6	3	106074186	106272331	BIEC2_849861	BIEC2_808695	ACAAGGA	0.184	-0.143	12	0.000571
4	4	3	106074186	106212324	BIEC2_849861	BIEC2_849888	ACAA	0.185	-0.142	12	0.000578
7	7	3	105884170	106159781	BIEC2-808622	BIEC2_849875	GGAGGAA	0.41	-0.111	12	0.000581
8	7	3	105884170	106192557	BIEC2-808622	BIEC2_808682	GGAGGAAA	0.41	-0.111	12	0.000581
5	5	3	106074186	106272076	BIEC2_849861	BIEC2_808693	ACAAG	0.185	-0.142	11.9	0.000596
2	3	3	106074186	106159781	BIEC2_849861	BIEC2_849875	AC	0.186	-0.141	11.9	0.000619
2	3	3	106159781	106192557	BIEC2_849875	BIEC2_808682	CA	0.185	-0.141	11.9	0.000619
3	4	3	106159781	106212324	BIEC2_849875	BIEC2_849888	CAA	0.186	-0.141	11.9	0.000619
4	5	3	106159781	106272076	BIEC2_849875	BIEC2_808693	CAAG	0.186	-0.141	11.9	0.000619
6	6	3	106049666	106272076	BIEC2_808653	BIEC2_808693	AACAAG	0.182	-0.141	11.8	0.000658
9	9	3	106049666	106323816	BIEC2_808653	BIEC2_808703	AACAAGGAA	0.183	-0.141	11.8	0.000659
7	8	3	106049666	106272092	BIEC2_808653	BIEC2_808694	AACAAGG	0.182	-0.141	11.7	0.000662
8	8	3	106049666	106272331	BIEC2_808653	BIEC2_808695	AACAAGGA	0.182	-0.141	11.7	0.000662
9	10	3	105874361	106049666	BIEC2_808600	BIEC2_808653	GGGAGGAGG	0.185	-0.143	11.6	0.000706
3	4	3	106049666	106159781	BIEC2_808653	BIEC2_849875	AAC	0.183	-0.14	11.6	0.000724
4	4	3	106049666	106192557	BIEC2_808653	BIEC2_808682	AACA	0.183	-0.14	11.6	0.000724
5	5	3	106049666	106212324	BIEC2_808653	BIEC2_849888	AACAA	0.183	-0.14	11.6	0.000724
5	6	3	105904688	106074186	BIEC2_808625	BIEC2_849861	GAGGA	0.411	-0.109	11.6	0.000728
6	6	3	105884170	106074186	BIEC2-808622	BIEC2_849861	GGAGGA	0.412	-0.109	11.6	0.000728
5	6	3	105884170	106049666	BIEC2-808622	BIEC2_808653	GGAGG	0.411	-0.108	11.5	0.000733
4	5	3	105904688	106049666	BIEC2_808625	BIEC2_808653	GAGG	0.412	-0.108	11.4	0.000789
2	3	3	106074186	106159781	BIEC2_849861	BIEC2_849875	AA	0.784	0.129	11.3	0.000826
5	6	3	106212324	106323816	BIEC2_849888	BIEC2_808703	AGAGC	0.292	-0.117	11	0.000977
2	3	3	106323816	106352284	BIEC2_808703	BIEC2_808722	CA	0.526	0.108	10.9	0.00101
6	7	3	106192557	106323816	BIEC2_808682	BIEC2_808703	AAGAGC	0.292	-0.117	10.9	0.00101
3	3	3	106323816	106374194	BIEC2_808703	BIEC2_849930	CAG	0.525	0.107	10.9	0.00102
6	6	3	106212324	106352284	BIEC2_849888	BIEC2_808722	AGAGCA	0.293	-0.117	10.9	0.00102
7	6	3	106192557	106352284	BIEC2_808682	BIEC2_808722	AAGAGCA	0.293	-0.116	10.9	0.00104
8	7	3	106212324	106517004	BIEC2_849888	BIEC2_849954	AGAGCAGA	0.292	-0.116	10.9	0.00104
9	8	3	106192557	106517004	BIEC2_808682	BIEC2_849954	AAGAGCAGA	0.292	-0.116	10.9	0.00104
7	6	3	106212324	106374194	BIEC2_849888	BIEC2_849930	AGAGCAG	0.292	-0.116	10.8	0.00108
8	7	3	106192557	106374194	BIEC2_808682	BIEC2_849930	AAGAGCAG	0.292	-0.116	10.8	0.00108
3	3	3	106323816	106374194	BIEC2_808703	BIEC2_849930	AAG	0.339	-0.115	10.7	0.00112
2	3	3	106323816	106352284	BIEC2_808703	BIEC2_808722	AA	0.338	-0.115	10.7	0.00116
7	7	3	105947243	106212324	BIEC2_808640	BIEC2_849888	AGGAAAA	0.359	-0.108	10.5	0.00124
9	11	3	105947243	106272092	BIEC2_808640	BIEC2_808694	AGAACAAGG	0.118	-0.157	10.6	0.00124
8	8	3	105947243	106272076	BIEC2_808640	BIEC2_808693	AGGAAAAG	0.359	-0.107	10.5	0.00129
4	4	3	106323816	106517004	BIEC2_808703	BIEC2_849954	CAGA	0.524	0.105	10.4	0.00132
7	7	3	104737609	104843407	BIEC2_808385	BIEC2_808417	AAAAGAA	0.451	0.109	10.3	0.00138
6	6	3	106049666	106272076	BIEC2_808653	BIEC2_808693	GAAAAG	0.361	-0.107	10.3	0.00141
7	8	3	105997843	106272076	BIEC2_808645	BIEC2_808693	GGAAAAG	0.362	-0.106	10.3	0.00143
4	6	3	104738024	104821176	BIEC2_808387	BIEC2_808412	AAAG	0.448	0.11	10.2	0.00146
5	6	3	104738024	104821920	BIEC2_808387	BIEC2-808415	AAAGA	0.448	0.11	10.2	0.00146
5	6	3	104737609	104821176	BIEC2_808385	BIEC2_808412	AAAAG	0.448	0.11	10.2	0.00147
6	6	3	104737609	104821920	BIEC2_808385	BIEC2-808415	AAAAGA	0.448	0.11	10.2	0.00147
4	5	3	104583040	104817679	BIEC2-808366	BIEC2_808406	GAAA	0.513	0.103	10.1	0.00162
5	5	3	106049666	106212324	BIEC2_808653	BIEC2_849888	GAAAA	0.362	-0.105	9.95	0.0017
6	7	3	104738024	104843407	BIEC2_808387	BIEC2_808417	AAAGAA	0.452	0.107	9.96	0.0017
9	9	3	105904688	106272076	BIEC2_808625	BIEC2_808693	GAGAACAAG	0.129	-0.15	9.96	0.0017
6	7	3	105997843	106212324	BIEC2_808645	BIEC2_849888	GGAAAA	0.362	-0.105	9.95	0.00171
9	8	3	105876397	106192557	BIEC2_808617	BIEC2_808682	AGGAGAACA	0.129	-0.149	9.91	0.00174
7	7	3	105904688	106192557	BIEC2_808625	BIEC2_808682	GAGAACA	0.129	-0.149	9.91	0.00175
8	8	3	105904688	106212324	BIEC2_808625	BIEC2_849888	GAGAACAA	0.129	-0.149	9.91	0.00175
5	7	3	104583040	104820735	BIEC2-808366	BIEC2_808411	GAAAA	0.436	0.109	9.88	0.00177
8	8	3	105874840	106049666	BIEC2-808606	BIEC2_808653	AGAGGAGA	0.135	-0.149	9.68	0.00198
9	8	3	105874840	106074186	BIEC2-808606	BIEC2_849861	AGAGGAGAA	0.135	-0.149	9.68	0.00198
8	8	3	105830625	105947243	BIEC2_808579	BIEC2_808640	CAAAGGGA	0.117	-0.15	9.43	0.00225
6	6	3	105947243	106192557	BIEC2_808640	BIEC2_808682	AGAACA	0.13	-0.145	9.37	0.00233
8	7	3	105884170	106192557	BIEC2-808622	BIEC2_808682	GGAGAACA	0.13	-0.144	9.24	0.00249
7	7	3	105884170	106159781	BIEC2-808622	BIEC2_849875	GGAGAAC	0.13	-0.144	9.23	0.00251
9	8	3	105884170	106212324	BIEC2-808622	BIEC2_849888	GGAGAACAA	0.13	-0.144	9.23	0.00251
6	7	3	105904688	106159781	BIEC2_808625	BIEC2_849875	GAGAAC	0.13	-0.144	9.22	0.00252
7	7	3	105947243	106212324	BIEC2_808640	BIEC2_849888	AGAACAA	0.131	-0.143	9.21	0.00253
8	8	3	105876397	106159781	BIEC2_808617	BIEC2_849875	AGGAGAAC	0.13	-0.143	9.21	0.00253
5	6	3	105947243	106159781	BIEC2_808640	BIEC2_849875	AGAAC	0.13	-0.143	9.21	0.00254
8	8	3	105876397	106159781	BIEC2_808617	BIEC2_849875	AGGAGGAA	0.353	-0.1	9.19	0.00256
9	8	3	105876397	106192557	BIEC2_808617	BIEC2_808682	AGGAGGAAA	0.353	-0.1	9.19	0.00256
8	8	3	105947243	106272076	BIEC2_808640	BIEC2_808693	AGAACAAG	0.131	-0.143	9.17	0.00259
8	8	3	105874840	106049666	BIEC2-808606	BIEC2_808653	AAGGGAAA	0.0591	-0.209	9.1	0.00269
8	8	3	105904688	106212324	BIEC2_808625	BIEC2_849888	GAGGAAAA	0.354	-0.101	9.1	0.00269
9	8	3	105874840	106074186	BIEC2-808606	BIEC2_849861	AAGGGAAAA	0.0591	-0.209	9.1	0.00269
5	6	3	105884170	106049666	BIEC2-808622	BIEC2_808653	GGAGA	0.135	-0.141	9.06	0.00275
2	3	3	105874840	105875809	BIEC2-808606	BIEC2_808608	AG	0.135	-0.141	9.05	0.00276
9	9	3	105875809	106159781	BIEC2_808608	BIEC2_849875	GAGGAGAAC	0.13	-0.142	9.05	0.00276
3	4	3	105947243	106049666	BIEC2_808640	BIEC2_808653	AGA	0.135	-0.141	9.04	0.00278
4	5	3	105947243	106074186	BIEC2_808640	BIEC2_849861	AGAA	0.135	-0.141	9.04	0.00278
6	6	3	105884170	106074186	BIEC2-808622	BIEC2_849861	GGAGAA	0.134	-0.141	9.03	0.00278
4	5	3	105904688	106049666	BIEC2_808625	BIEC2_808653	GAGA	0.135	-0.141	9.03	0.00279
5	6	3	105904688	106074186	BIEC2_808625	BIEC2_849861	GAGAA	0.135	-0.141	9.03	0.00279
6	7	3	105876397	106049666	BIEC2_808617	BIEC2_808653	AGGAGA	0.135	-0.141	9.03	0.00279
7	7	3	105876397	106074186	BIEC2_808617	BIEC2_849861	AGGAGAA	0.135	-0.141	9.01	0.00283
9	8	3	105884170	106212324	BIEC2-808622	BIEC2_849888	GGAGGAAAA	0.356	-0.0998	8.97	0.00289
3	4	3	105874840	105876397	BIEC2-808606	BIEC2_808617	AGA	0.135	-0.14	8.93	0.00294
4	5	3	105874840	105884170	BIEC2-808606	BIEC2-808622	AGAG	0.135	-0.14	8.9	0.00299
5	6	3	105874840	105904688	BIEC2-808606	BIEC2_808625	AGAGG	0.135	-0.14	8.9	0.00299
6	7	3	105874840	105947243	BIEC2-808606	BIEC2_808640	AGAGGA	0.135	-0.14	8.9	0.00299
7	8	3	105874840	105997843	BIEC2-808606	BIEC2_808645	AGAGGAG	0.135	-0.14	8.9	0.00299
7	8	3	105875809	106049666	BIEC2_808608	BIEC2_808653	GAGGAGA	0.135	-0.14	8.9	0.00299
8	8	3	105875809	106074186	BIEC2_808608	BIEC2_849861	GAGGAGAA	0.135	-0.14	8.9	0.00299
5	6	3	105875809	105947243	BIEC2_808608	BIEC2_808640	AGGGA	0.117	-0.145	8.82	0.00312
6	7	3	105874840	105947243	BIEC2-808606	BIEC2_808640	AAGGGA	0.117	-0.145	8.82	0.00312
4	5	3	105876397	105947243	BIEC2_808617	BIEC2_808640	GGGA	0.117	-0.145	8.82	0.00313
7	7	3	105876397	106074186	BIEC2_808617	BIEC2_849861	AGGAGGA	0.354	-0.098	8.82	0.00313
6	7	3	105876397	106049666	BIEC2_808617	BIEC2_808653	AGGAGG	0.354	-0.098	8.81	0.00315
3	4	3	105904688	105997843	BIEC2_808625	BIEC2_808645	GAA	0.0591	-0.201	8.67	0.00339
4	5	3	105884170	105997843	BIEC2-808622	BIEC2_808645	GGAA	0.0591	-0.201	8.67	0.00339
4	5	3	105904688	106049666	BIEC2_808625	BIEC2_808653	GAAA	0.0591	-0.201	8.67	0.00339
5	6	3	105876397	105997843	BIEC2_808617	BIEC2_808645	GGGAA	0.0591	-0.201	8.67	0.00339
5	6	3	105884170	106049666	BIEC2-808622	BIEC2_808653	GGAAA	0.0591	-0.201	8.67	0.00339
5	6	3	105904688	106074186	BIEC2_808625	BIEC2_849861	GAAAA	0.0591	-0.201	8.67	0.00339
6	7	3	105875809	105997843	BIEC2_808608	BIEC2_808645	AGGGAA	0.0591	-0.201	8.67	0.00339
6	7	3	105876397	106049666	BIEC2_808617	BIEC2_808653	GGGAAA	0.0591	-0.201	8.67	0.00339
6	6	3	105884170	106074186	BIEC2-808622	BIEC2_849861	GGAAAA	0.0591	-0.201	8.67	0.00339
7	8	3	105874840	105997843	BIEC2-808606	BIEC2_808645	AAGGGAA	0.0591	-0.201	8.67	0.00339
7	8	3	105875809	106049666	BIEC2_808608	BIEC2_808653	AGGGAAA	0.0591	-0.201	8.67	0.00339
7	7	3	105876397	106074186	BIEC2_808617	BIEC2_849861	GGGAAAA	0.0591	-0.201	8.67	0.00339
8	8	3	105874361	105997843	BIEC2_808600	BIEC2_808645	AAAGGGAA	0.0591	-0.201	8.67	0.00339
8	8	3	105875809	106074186	BIEC2_808608	BIEC2_849861	AGGGAAAA	0.0591	-0.201	8.67	0.00339
9	10	3	105874361	106049666	BIEC2_808600	BIEC2_808653	AAAGGGAAA	0.0591	-0.201	8.67	0.00339
9	9	3	105830625	105997843	BIEC2_808579	BIEC2_808645	CAAAGGGAA	0.0591	-0.201	8.65	0.00343
7	7	3	105874361	105947243	BIEC2_808600	BIEC2_808640	AAAGGGA	0.118	-0.143	8.64	0.00345
9	8	3	105829484	105947243	BIEC2_808577	BIEC2_808640	GCAAAGGGA	0.116	-0.142	8.43	0.00386
9	9	3	105904688	106272076	BIEC2_808625	BIEC2_808693	GAGGAAAAG	0.353	-0.0961	8.34	0.00405
9	7	3	105525925	105875809	BIEC2_808533	BIEC2_808608	AAGAGAAAG	0.135	-0.135	8.3	0.00413
3	3	3	105874361	105875809	BIEC2_808600	BIEC2_808608	AAG	0.135	-0.135	8.27	0.0042
4	4	3	105830625	105875809	BIEC2_808579	BIEC2_808608	AAAG	0.135	-0.135	8.27	0.0042
4	4	3	105874361	105876397	BIEC2_808600	BIEC2_808617	AAGA	0.135	-0.135	8.27	0.0042
5	5	3	105829484	105875809	BIEC2_808577	BIEC2_808608	GAAAG	0.135	-0.135	8.27	0.0042
5	5	3	105830625	105876397	BIEC2_808579	BIEC2_808617	AAAGA	0.135	-0.135	8.27	0.0042
5	5	3	105874361	105884170	BIEC2_808600	BIEC2-808622	AAGAG	0.135	-0.135	8.27	0.0042
6	6	3	105767304	105875809	BIEC2_849774	BIEC2_808608	AGAAAG	0.135	-0.135	8.27	0.0042
6	6	3	105829484	105876397	BIEC2_808577	BIEC2_808617	GAAAGA	0.135	-0.135	8.27	0.0042
6	6	3	105830625	105884170	BIEC2_808579	BIEC2-808622	AAAGAG	0.135	-0.135	8.27	0.0042
6	6	3	105874361	105904688	BIEC2_808600	BIEC2_808625	AAGAGG	0.135	-0.135	8.27	0.0042
7	6	3	105630163	105875809	BIEC2_849751	BIEC2_808608	GAGAAAG	0.135	-0.135	8.27	0.0042
7	7	3	105767304	105876397	BIEC2_849774	BIEC2_808617	AGAAAGA	0.135	-0.135	8.27	0.0042
7	6	3	105829484	105884170	BIEC2_808577	BIEC2-808622	GAAAGAG	0.135	-0.135	8.27	0.0042
7	7	3	105830625	105904688	BIEC2_808579	BIEC2_808625	AAAGAGG	0.135	-0.135	8.27	0.0042
7	7	3	105874361	105947243	BIEC2_808600	BIEC2_808640	AAGAGGA	0.135	-0.135	8.27	0.0042
8	7	3	105547002	105875809	BIEC2_808543	BIEC2_808608	AGAGAAAG	0.135	-0.135	8.27	0.0042
8	7	3	105630163	105876397	BIEC2_849751	BIEC2_808617	GAGAAAGA	0.135	-0.135	8.27	0.0042
8	7	3	105767304	105884170	BIEC2_849774	BIEC2-808622	AGAAAGAG	0.135	-0.135	8.27	0.0042
8	7	3	105829484	105904688	BIEC2_808577	BIEC2_808625	GAAAGAGG	0.135	-0.135	8.27	0.0042
8	8	3	105830625	105947243	BIEC2_808579	BIEC2_808640	AAAGAGGA	0.135	-0.135	8.27	0.0042
8	8	3	105874361	105997843	BIEC2_808600	BIEC2_808645	AAGAGGAG	0.135	-0.135	8.27	0.0042
9	8	3	105547002	105876397	BIEC2_808543	BIEC2_808617	AGAGAAAGA	0.135	-0.135	8.27	0.0042
9	7	3	105630163	105884170	BIEC2_849751	BIEC2-808622	GAGAAAGAG	0.135	-0.135	8.27	0.0042
9	8	3	105767304	105904688	BIEC2_849774	BIEC2_808625	AGAAAGAGG	0.135	-0.135	8.27	0.0042
9	8	3	105829484	105947243	BIEC2_808577	BIEC2_808640	GAAAGAGGA	0.135	-0.135	8.27	0.0042
9	9	3	105830625	105997843	BIEC2_808579	BIEC2_808645	AAAGAGGAG	0.135	-0.135	8.27	0.0042
9	10	3	105874361	106049666	BIEC2_808600	BIEC2_808653	AAGAGGAGA	0.135	-0.135	8.27	0.0042
7	6	3	106272076	106517004	BIEC2_808693	BIEC2_849954	GGAAAGC	0.144	-0.133	8.27	0.00421
8	7	3	106212324	106517004	BIEC2_849888	BIEC2_849954	AGGAAAGC	0.144	-0.133	8.27	0.00421
9	8	3	106192557	106517004	BIEC2_808682	BIEC2_849954	AAGGAAAGC	0.144	-0.133	8.27	0.00421
5	6	3	106272331	106517004	BIEC2_808695	BIEC2_849954	AAAGC	0.143	-0.132	8.2	0.00437
6	6	3	106272092	106517004	BIEC2_808694	BIEC2_849954	GAAAGC	0.143	-0.132	8.2	0.00437
9	10	3	106074186	106352284	BIEC2_849861	BIEC2_808722	AAAAGAGAA	0.103	-0.159	8.2	0.00437
8	11	3	106074186	106323816	BIEC2_849861	BIEC2_808703	AAAAGAGA	0.103	-0.159	8.19	0.00438
7	6	3	106192557	106352284	BIEC2_808682	BIEC2_808722	AAGGAAA	0.328	-0.101	8.15	0.0045
6	6	3	106212324	106352284	BIEC2_849888	BIEC2_808722	AGGAAA	0.327	-0.101	8.14	0.00452
5	5	3	106272076	106352284	BIEC2_808693	BIEC2_808722	GGAAA	0.327	-0.101	8.13	0.00454
7	6	3	106212324	106374194	BIEC2_849888	BIEC2_849930	AGGAAAG	0.328	-0.101	8.13	0.00454
8	7	3	106192557	106374194	BIEC2_808682	BIEC2_849930	AAGGAAAG	0.328	-0.101	8.13	0.00454
5	6	3	106212324	106323816	BIEC2_849888	BIEC2_808703	AGGAA	0.327	-0.101	8.13	0.00455
6	5	3	106272076	106374194	BIEC2_808693	BIEC2_849930	GGAAAG	0.328	-0.101	8.12	0.00455
3	5	3	106272331	106352284	BIEC2_808695	BIEC2_808722	AAA	0.327	-0.101	8.12	0.00456
4	5	3	106272092	106352284	BIEC2_808694	BIEC2_808722	GAAA	0.327	-0.101	8.12	0.00456
4	4	3	106323816	106517004	BIEC2_808703	BIEC2_849954	AAGC	0.145	-0.131	8.12	0.00456
4	5	3	106272331	106374194	BIEC2_808695	BIEC2_849930	AAAG	0.327	-0.101	8.11	0.00458
5	5	3	106272092	106374194	BIEC2_808694	BIEC2_849930	GAAAG	0.327	-0.101	8.11	0.00458
6	7	3	106192557	106323816	BIEC2_808682	BIEC2_808703	AAGGAA	0.327	-0.101	8.11	0.00458
2	4	3	106272331	106323816	BIEC2_808695	BIEC2_808703	AA	0.327	-0.101	8.11	0.0046
3	4	3	106272092	106323816	BIEC2_808694	BIEC2_808703	GAA	0.327	-0.101	8.11	0.0046
4	5	3	106272076	106323816	BIEC2_808693	BIEC2_808703	GGAA	0.327	-0.101	8.1	0.00461
3	5	3	104738024	104820735	BIEC2_808387	BIEC2_808411	AAA	0.477	0.0984	8.09	0.00464
3	3	3	104737609	104817679	BIEC2_808385	BIEC2_808406	AAA	0.559	0.0934	8.07	0.0047
4	5	3	104737609	104820735	BIEC2_808385	BIEC2_808411	AAAA	0.477	0.0984	8.06	0.0047
2	3	3	104738024	104817679	BIEC2_808387	BIEC2_808406	AA	0.559	0.0936	8.06	0.00472
3	4	3	104817679	104821176	BIEC2_808406	BIEC2_808412	AAG	0.579	0.0945	7.93	0.00507
4	4	3	104817679	104821920	BIEC2_808406	BIEC2-808415	AAGA	0.579	0.0945	7.93	0.00507
2	3	3	105947243	105997843	BIEC2_808640	BIEC2_808645	AA	0.061	-0.187	7.63	0.00596
3	4	3	105947243	106049666	BIEC2_808640	BIEC2_808653	AAA	0.061	-0.187	7.63	0.00596
3	4	3	105997843	106074186	BIEC2_808645	BIEC2_849861	AAA	0.061	-0.187	7.63	0.00596
4	5	3	105947243	106074186	BIEC2_808640	BIEC2_849861	AAAA	0.061	-0.187	7.63	0.00596
9	7	3	105336590	105830625	BIEC2_849694	BIEC2_808579	GCGAAGAGC	0.194	-0.114	7.62	0.006
2	3	3	105997843	106049666	BIEC2_808645	BIEC2_808653	AA	0.0611	-0.185	7.5	0.00639
2	3	3	106374194	106517004	BIEC2_849930	BIEC2_849954	GC	0.146	-0.126	7.46	0.00654
3	3	3	106352284	106517004	BIEC2_808722	BIEC2_849954	AGC	0.146	-0.126	7.46	0.00654
5	5	3	104817679	104843407	BIEC2_808406	BIEC2_808417	AAGAA	0.466	0.0919	7.38	0.00684
2	4	3	104583040	104737609	BIEC2-808366	BIEC2_808385	AG	0.28	-0.092	6.97	0.00854
8	7	3	105829484	105904688	BIEC2_808577	BIEC2_808625	GCAAAGGG	0.216	-0.0998	6.9	0.00891
7	7	3	105830625	105904688	BIEC2_808579	BIEC2_808625	CAAAGGG	0.216	-0.0995	6.86	0.00907
8	10	3	105997843	106272092	BIEC2_808645	BIEC2_808694	GAACAAGG	0.136	-0.123	6.8	0.00937
9	10	3	105997843	106272331	BIEC2_808645	BIEC2_808695	GAACAAGGA	0.136	-0.123	6.8	0.00937
2	4	3	104583040	104737609	BIEC2-808366	BIEC2_808385	GA	0.562	0.0854	6.73	0.00977
4	6	3	105997843	106159781	BIEC2_808645	BIEC2_849875	GAAC	0.137	-0.122	6.72	0.00982
5	6	3	105997843	106192557	BIEC2_808645	BIEC2_808682	GAACA	0.137	-0.122	6.72	0.00982
6	7	3	105997843	106212324	BIEC2_808645	BIEC2_849888	GAACAA	0.137	-0.122	6.72	0.00983
4	5	3	104583040	104817679	BIEC2-808366	BIEC2_808406	AGGA	0.279	-0.0902	6.7	0.00991
3	4	3	104583040	104738024	BIEC2-808366	BIEC2_808387	AGG	0.279	-0.09	6.67	0.0101
7	8	3	105997843	106272076	BIEC2_808645	BIEC2_808693	GAACAAG	0.136	-0.121	6.62	0.0104
8	10	3	106159781	106352284	BIEC2_849875	BIEC2_808722	CAAGGAAA	0.118	-0.119	6.46	0.0113
9	10	3	106159781	106374194	BIEC2_849875	BIEC2_849930	CAAGGAAAG	0.118	-0.119	6.45	0.0114
5	5	3	105830625	105876397	BIEC2_808579	BIEC2_808617	CAAAG	0.218	-0.096	6.39	0.0118
6	6	3	105829484	105876397	BIEC2_808577	BIEC2_808617	GCAAAG	0.218	-0.096	6.39	0.0118
6	6	3	105830625	105884170	BIEC2_808579	BIEC2-808622	CAAAGG	0.218	-0.096	6.39	0.0118
7	6	3	105829484	105884170	BIEC2_808577	BIEC2-808622	GCAAAGG	0.218	-0.096	6.39	0.0118
2	3	3	106374194	106517004	BIEC2_849930	BIEC2_849954	GA	0.719	0.0898	6.38	0.0119
2	3	3	104817679	104820735	BIEC2_808406	BIEC2_808411	AA	0.608	0.0866	6.31	0.0123
9	7	3	105363241	105874361	BIEC2_808500	BIEC2_808600	CGAAGAGAA	0.205	-0.104	6.32	0.0123
3	4	3	104583040	104738024	BIEC2-808366	BIEC2_808387	GAA	0.562	0.0822	6.27	0.0126
7	6	3	105525925	105874361	BIEC2_808533	BIEC2_808600	AAGAGAA	0.205	-0.103	6.24	0.0128
8	6	3	105525925	105874840	BIEC2_808533	BIEC2-808606	AAGAGAAA	0.205	-0.103	6.24	0.0128
6	6	3	105547002	105874361	BIEC2_808543	BIEC2_808600	AGAGAA	0.205	-0.103	6.2	0.0131
7	6	3	105547002	105874840	BIEC2_808543	BIEC2-808606	AGAGAAA	0.205	-0.103	6.2	0.0131
9	11	3	104821920	105163077	BIEC2-808415	BIEC2_808466	AAAGCGCAA	0.0444	-0.204	6.16	0.0134
8	5	3	105407955	105874361	BIEC2_808516	BIEC2_808600	GAAGAGAA	0.206	-0.1	5.9	0.0155
9	5	3	105407955	105874840	BIEC2_808516	BIEC2-808606	GAAGAGAAA	0.206	-0.1	5.9	0.0155
3	3	3	106352284	106517004	BIEC2_808722	BIEC2_849954	AGA	0.718	0.0847	5.72	0.0171
9	9	3	104892900	105297394	BIEC2_849619	BIEC2_808489	AGCGCAAAG	0.0565	-0.17	5.63	0.018
9	10	3	106074186	106352284	BIEC2_849861	BIEC2_808722	ACAAGGAAA	0.123	-0.108	5.56	0.0188
9	10	3	106074186	106352284	BIEC2_849861	BIEC2_808722	ACAAGGACA	0.062	-0.172	5.53	0.0191
8	8	3	104892900	105219978	BIEC2_849619	BIEC2_808473	AGCGCAAA	0.057	-0.168	5.45	0.02
2	3	3	105829484	105830625	BIEC2_808577	BIEC2_808579	GA	0.61	0.0776	5.43	0.0201
9	9	3	104843407	105219978	BIEC2_808417	BIEC2_808473	AAGCGCAAA	0.0572	-0.167	5.44	0.0201
3	4	3	105767304	105830625	BIEC2_849774	BIEC2_808579	AGA	0.608	0.0775	5.42	0.0203
5	7	3	104583040	104820735	BIEC2-808366	BIEC2_808411	AGGAG	0.252	-0.087	5.42	0.0203
6	8	3	104583040	104821176	BIEC2-808366	BIEC2_808412	AGGAGG	0.252	-0.0871	5.42	0.0203
7	8	3	104892900	105163077	BIEC2_849619	BIEC2_808466	AGCGCAA	0.057	-0.167	5.42	0.0203
7	12	3	106159781	106323816	BIEC2_849875	BIEC2_808703	CAAGGAA	0.0834	-0.12	5.41	0.0204
4	4	3	105630163	105830625	BIEC2_849751	BIEC2_808579	GAGA	0.608	0.0775	5.4	0.0205
8	9	3	104843407	105163077	BIEC2_808417	BIEC2_808466	AAGCGCAA	0.0572	-0.167	5.4	0.0206
2	2	3	104737609	104738024	BIEC2_808385	BIEC2_808387	GG	0.389	-0.0788	5.33	0.0214
2	2	3	104737609	104738024	BIEC2_808385	BIEC2_808387	AA	0.611	0.0788	5.33	0.0214
7	7	3	104986284	105297394	BIEC2_808432	BIEC2_808489	CACAAAG	0.0903	-0.128	5.26	0.0223
3	4	3	105547002	105767304	BIEC2_808543	BIEC2_849774	AGG	0.0172	-0.287	5.25	0.0224
8	8	3	104986284	105336590	BIEC2_808432	BIEC2_849694	CACAAAGG	0.0902	-0.128	5.23	0.0226
6	6	3	105046433	105297394	BIEC2_808442	BIEC2_808489	ACAAAG	0.0903	-0.128	5.22	0.0227
9	8	3	105767304	105904688	BIEC2_849774	BIEC2_808625	AGCAAAGGG	0.203	-0.0889	5.2	0.023
8	11	3	106074186	106323816	BIEC2_849861	BIEC2_808703	ACAAGGAC	0.0655	-0.164	5.16	0.0236
8	7	3	104941985	105297394	BIEC2_808426	BIEC2_808489	GCACAAAG	0.0952	-0.124	5.07	0.0247
7	7	3	105046433	105336590	BIEC2_808442	BIEC2_849694	ACAAAGG	0.0896	-0.127	5.06	0.025
9	8	3	104941985	105336590	BIEC2_808426	BIEC2_849694	GCACAAAGG	0.095	-0.124	5.05	0.0251
7	8	3	105997843	106272076	BIEC2_808645	BIEC2_808693	AAACAAG	0.0463	-0.18	5.03	0.0254
9	8	3	105547002	105876397	BIEC2_808543	BIEC2_808617	AGAGCAAAG	0.205	-0.087	4.98	0.0261
9	9	3	105875809	106159781	BIEC2_808608	BIEC2_849875	AGGGAAAAC	0.0451	-0.177	4.93	0.0269
9	8	3	104986284	105363241	BIEC2_808432	BIEC2_808500	AGCAAAGGC	0.06	-0.151	4.91	0.0272
2	3	3	104738024	104817679	BIEC2_808387	BIEC2_808406	GA	0.387	-0.0757	4.9	0.0273
7	7	3	104986284	105297394	BIEC2_808432	BIEC2_808489	AGCAAAG	0.06	-0.151	4.89	0.0275
8	7	3	104941985	105297394	BIEC2_808426	BIEC2_808489	AAGCAAAG	0.06	-0.151	4.89	0.0275
8	8	3	104986284	105336590	BIEC2_808432	BIEC2_849694	AGCAAAGG	0.06	-0.151	4.89	0.0275
9	8	3	104941985	105336590	BIEC2_808426	BIEC2_849694	AAGCAAAGG	0.06	-0.151	4.89	0.0275
3	3	3	104737609	104817679	BIEC2_808385	BIEC2_808406	GGA	0.388	-0.0754	4.88	0.0276
7	8	3	104583040	104821920	BIEC2-808366	BIEC2-808415	AGGAGGG	0.252	-0.0831	4.88	0.0276
8	11	3	106074186	106323816	BIEC2_849861	BIEC2_808703	ACAAGGAA	0.0967	-0.108	4.88	0.0276
9	9	3	104892900	105297394	BIEC2_849619	BIEC2_808489	AAAGCAAAG	0.0602	-0.151	4.88	0.0276
7	7	3	105884170	106159781	BIEC2-808622	BIEC2_849875	GGAAAAC	0.0442	-0.178	4.84	0.0283
8	8	3	105876397	106159781	BIEC2_808617	BIEC2_849875	GGGAAAAC	0.0443	-0.178	4.84	0.0283
9	8	3	105876397	106192557	BIEC2_808617	BIEC2_808682	GGGAAAACA	0.0443	-0.177	4.82	0.0285
6	7	3	105904688	106159781	BIEC2_808625	BIEC2_849875	GAAAAC	0.0442	-0.177	4.82	0.0286
8	7	3	105884170	106192557	BIEC2-808622	BIEC2_808682	GGAAAACA	0.0442	-0.177	4.82	0.0286
9	8	3	105884170	106212324	BIEC2-808622	BIEC2_849888	GGAAAACAA	0.0442	-0.177	4.82	0.0286
7	7	3	105904688	106192557	BIEC2_808625	BIEC2_808682	GAAAACA	0.0443	-0.177	4.81	0.0288
8	8	3	105904688	106212324	BIEC2_808625	BIEC2_849888	GAAAACAA	0.0443	-0.177	4.81	0.0288
9	9	3	105904688	106272076	BIEC2_808625	BIEC2_808693	GAAAACAAG	0.0443	-0.177	4.81	0.0288
7	7	3	105767304	105876397	BIEC2_849774	BIEC2_808617	AGCAAAG	0.206	-0.0854	4.8	0.0289
8	7	3	105630163	105876397	BIEC2_849751	BIEC2_808617	GAGCAAAG	0.206	-0.0854	4.8	0.0289
8	9	3	104583040	104843407	BIEC2-808366	BIEC2_808417	AGGAGGGA	0.254	-0.0818	4.79	0.029
9	11	3	104583040	104892900	BIEC2-808366	BIEC2_849619	AGGAGGGAA	0.254	-0.0818	4.79	0.029
8	7	3	105767304	105884170	BIEC2_849774	BIEC2-808622	AGCAAAGG	0.205	-0.0849	4.75	0.0298
9	7	3	105630163	105884170	BIEC2_849751	BIEC2-808622	GAGCAAAGG	0.205	-0.0849	4.75	0.0298
4	6	3	105997843	106159781	BIEC2_808645	BIEC2_849875	AAAC	0.0455	-0.177	4.7	0.0306
5	6	3	105997843	106192557	BIEC2_808645	BIEC2_808682	AAACA	0.0456	-0.176	4.7	0.0306
5	5	3	106272076	106352284	BIEC2_808693	BIEC2_808722	GAGAA	0.0101	-0.372	4.7	0.0306
6	7	3	105997843	106212324	BIEC2_808645	BIEC2_849888	AAACAA	0.0456	-0.176	4.7	0.0306
8	10	3	105997843	106272092	BIEC2_808645	BIEC2_808694	AAACAAGG	0.0461	-0.173	4.68	0.0309
9	10	3	105997843	106272331	BIEC2_808645	BIEC2_808695	AAACAAGGA	0.0463	-0.173	4.68	0.0309
4	4	3	105525925	105767304	BIEC2_808533	BIEC2_849774	AAGG	0.0171	-0.27	4.67	0.0311
5	4	3	105407955	105767304	BIEC2_808516	BIEC2_849774	GAAGG	0.0171	-0.27	4.67	0.0311
6	6	3	106212324	106352284	BIEC2_849888	BIEC2_808722	AGAGAA	0.0101	-0.367	4.64	0.0317
7	12	3	106159781	106323816	BIEC2_849875	BIEC2_808703	CAAGGAC	0.079	-0.145	4.64	0.0317
4	6	3	104738024	104821176	BIEC2_808387	BIEC2_808412	GAGG	0.257	-0.0806	4.53	0.0338
5	6	3	104737609	104821176	BIEC2_808385	BIEC2_808412	GGAGG	0.257	-0.0805	4.52	0.034
3	5	3	104738024	104820735	BIEC2_808387	BIEC2_808411	GAG	0.257	-0.0805	4.51	0.0341
2	3	3	104820735	104821176	BIEC2_808411	BIEC2_808412	AG	0.632	0.0722	4.51	0.0343
3	3	3	104820735	104821920	BIEC2_808411	BIEC2-808415	AGA	0.632	0.0722	4.51	0.0343
4	5	3	104737609	104820735	BIEC2_808385	BIEC2_808411	GGAG	0.257	-0.0804	4.5	0.0344
9	10	3	106159781	106374194	BIEC2_849875	BIEC2_849930	CAAGGACAG	0.0668	-0.154	4.5	0.0344
8	10	3	106159781	106352284	BIEC2_849875	BIEC2_808722	CAAGGACA	0.0668	-0.154	4.49	0.0345
6	5	3	106272076	106374194	BIEC2_808693	BIEC2_849930	GAGAAG	0.0108	-0.342	4.46	0.0352
7	6	3	106272076	106517004	BIEC2_808693	BIEC2_849954	GAGAAGA	0.011	-0.342	4.46	0.0352
5	6	3	104986284	105163077	BIEC2_808432	BIEC2_808466	AGCAA	0.0611	-0.143	4.42	0.036
6	6	3	104941985	105163077	BIEC2_808426	BIEC2_808466	AAGCAA	0.0611	-0.143	4.42	0.036
6	6	3	104986284	105219978	BIEC2_808432	BIEC2_808473	AGCAAA	0.0611	-0.143	4.42	0.036
7	6	3	104941985	105219978	BIEC2_808426	BIEC2_808473	AAGCAAA	0.061	-0.143	4.42	0.036
7	6	3	106212324	106374194	BIEC2_849888	BIEC2_849930	AGAGAAG	0.0107	-0.341	4.42	0.036
8	7	3	106192557	106374194	BIEC2_808682	BIEC2_849930	AAGAGAAG	0.0107	-0.341	4.42	0.036
7	8	3	104892900	105163077	BIEC2_849619	BIEC2_808466	AAAGCAA	0.0611	-0.142	4.4	0.0365
8	9	3	104843407	105163077	BIEC2_808417	BIEC2_808466	AAAAGCAA	0.0611	-0.142	4.4	0.0365
8	8	3	104892900	105219978	BIEC2_849619	BIEC2_808473	AAAGCAAA	0.0611	-0.142	4.4	0.0365
9	9	3	104843407	105219978	BIEC2_808417	BIEC2_808473	AAAAGCAAA	0.0611	-0.142	4.4	0.0365
4	5	3	106272076	106323816	BIEC2_808693	BIEC2_808703	GAGA	0.0108	-0.354	4.39	0.0367
5	6	3	106272331	106517004	BIEC2_808695	BIEC2_849954	GAAGA	0.0109	-0.341	4.34	0.0378
6	6	3	106272092	106517004	BIEC2_808694	BIEC2_849954	AGAAGA	0.0109	-0.341	4.34	0.0378
9	8	3	104986284	105363241	BIEC2_808432	BIEC2_808500	CACAAAGGC	0.0823	-0.12	4.32	0.0382
8	7	3	106212324	106517004	BIEC2_849888	BIEC2_849954	AGAGAAGA	0.011	-0.335	4.29	0.0388
9	8	3	106192557	106517004	BIEC2_808682	BIEC2_849954	AAGAGAAGA	0.011	-0.335	4.29	0.0388
5	6	3	106212324	106323816	BIEC2_849888	BIEC2_808703	AGAGA	0.0108	-0.345	4.27	0.0392
8	7	3	105046433	105363241	BIEC2_808442	BIEC2_808500	ACAAAGGC	0.0822	-0.12	4.27	0.0392
9	7	3	105046433	105407955	BIEC2_808442	BIEC2_808516	ACAAAGGCG	0.0822	-0.12	4.27	0.0392
7	9	3	104738024	104892900	BIEC2_808387	BIEC2_849619	GAAGAAG	0.0128	-0.303	4.23	0.0402
2	3	3	105630163	105767304	BIEC2_849751	BIEC2_849774	GG	0.0182	-0.242	4.22	0.0405
8	10	3	106159781	106352284	BIEC2_849875	BIEC2_808722	AAAGAGCA	0.24	-0.0737	4.22	0.0406
6	7	3	106192557	106323816	BIEC2_808682	BIEC2_808703	AAGAGA	0.0111	-0.335	4.2	0.0409
7	12	3	106159781	106323816	BIEC2_849875	BIEC2_808703	AAAGAGC	0.237	-0.0739	4.2	0.0409
2	3	3	105829484	105830625	BIEC2_808577	BIEC2_808579	GC	0.354	-0.0691	4.17	0.0417
2	3	3	105830625	105874361	BIEC2_808579	BIEC2_808600	CA	0.354	-0.0691	4.17	0.0417
3	4	3	105829484	105874361	BIEC2_808577	BIEC2_808600	GCA	0.354	-0.0691	4.17	0.0417
3	3	3	105830625	105874840	BIEC2_808579	BIEC2-808606	CAA	0.354	-0.0691	4.17	0.0417
4	4	3	105829484	105874840	BIEC2_808577	BIEC2-808606	GCAA	0.354	-0.0691	4.17	0.0417
4	4	3	105830625	105875809	BIEC2_808579	BIEC2_808608	CAAA	0.354	-0.0691	4.17	0.0417
5	5	3	105829484	105875809	BIEC2_808577	BIEC2_808608	GCAAA	0.354	-0.0691	4.17	0.0417
9	7	3	105363241	105874361	BIEC2_808500	BIEC2_808600	CGAAGAGCA	0.2	-0.0805	4.17	0.0418
9	10	3	106159781	106374194	BIEC2_849875	BIEC2_849930	AAAGAGCAG	0.239	-0.0731	4.13	0.0426
5	6	3	104738024	104821920	BIEC2_808387	BIEC2-808415	GAGGG	0.256	-0.0765	4.03	0.0452
6	6	3	104737609	104821920	BIEC2_808385	BIEC2-808415	GGAGGG	0.256	-0.0764	4.02	0.0455
3	5	3	106272331	106352284	BIEC2_808695	BIEC2_808722	GAA	0.0113	-0.324	3.98	0.0466
4	5	3	106272092	106352284	BIEC2_808694	BIEC2_808722	AGAA	0.0113	-0.324	3.98	0.0466
8	6	3	105363241	105830625	BIEC2_808500	BIEC2_808579	CGAAGAGC	0.2	-0.0786	3.97	0.0469
9	11	3	104821920	105163077	BIEC2-808415	BIEC2_808466	GAAAAGCAA	0.059	-0.137	3.96	0.047
4	4	3	104820735	104843407	BIEC2_808411	BIEC2_808417	AGAA	0.519	0.0673	3.96	0.0473
5	6	3	105947243	106159781	BIEC2_808640	BIEC2_849875	AAAAC	0.046	-0.159	3.95	0.0475
6	6	3	105947243	106192557	BIEC2_808640	BIEC2_808682	AAAACA	0.046	-0.159	3.94	0.0478
7	7	3	105947243	106212324	BIEC2_808640	BIEC2_849888	AAAACAA	0.0461	-0.159	3.93	0.0479
8	8	3	105947243	106272076	BIEC2_808640	BIEC2_808693	AAAACAAG	0.0461	-0.159	3.93	0.0479
9	11	3	104583040	104892900	BIEC2-808366	BIEC2_849619	AAAAAGAAA	0.0405	-0.171	3.91	0.0484
5	6	3	105947243	106159781	BIEC2_808640	BIEC2_849875	AAAAA	0.015	-0.25	3.9	0.0487
6	7	3	105904688	106159781	BIEC2_808625	BIEC2_849875	GAAAAA	0.015	-0.25	3.91	0.0487
7	7	3	105884170	106159781	BIEC2-808622	BIEC2_849875	GGAAAAA	0.015	-0.25	3.91	0.0487
8	8	3	105876397	106159781	BIEC2_808617	BIEC2_849875	GGGAAAAA	0.0149	-0.25	3.91	0.0487
4	5	3	106272331	106374194	BIEC2_808695	BIEC2_849930	GAAG	0.012	-0.303	3.83	0.0509
5	5	3	106272092	106374194	BIEC2_808694	BIEC2_849930	AGAAG	0.012	-0.303	3.83	0.0509
9	9	3	105875809	106159781	BIEC2_808608	BIEC2_849875	AGGGAAAAA	0.014	-0.254	3.83	0.0509
9	10	3	104738024	104986284	BIEC2_808387	BIEC2_808432	GAAGAAGGC	0.0131	-0.282	3.81	0.0516
8	10	3	104738024	104941985	BIEC2_808387	BIEC2_808426	GAAGAAGG	0.0131	-0.282	3.81	0.0517
2	3	3	104821176	104821920	BIEC2_808412	BIEC2-808415	GA	0.634	0.0673	3.78	0.0524
7	7	3	104737609	104843407	BIEC2_808385	BIEC2_808417	GGAAGAA	0.0154	-0.264	3.71	0.0545
8	11	3	106074186	106323816	BIEC2_849861	BIEC2_808703	AAAAGAGC	0.2	-0.0681	3.68	0.0557
9	10	3	106074186	106352284	BIEC2_849861	BIEC2_808722	AAAAGAGCA	0.2	-0.068	3.67	0.0559
7	9	3	104738024	104892900	BIEC2_808387	BIEC2_849619	GAGGGAA	0.258	-0.0706	3.63	0.0572
8	9	3	104737609	104892900	BIEC2_808385	BIEC2_849619	GGAGGGAA	0.258	-0.0704	3.62	0.0578
9	10	3	104737609	104941985	BIEC2_808385	BIEC2_808426	GGAGGGAAA	0.0567	-0.138	3.61	0.058
8	10	3	104738024	104941985	BIEC2_808387	BIEC2_808426	GAGGGAAA	0.0565	-0.138	3.6	0.0585
9	10	3	104738024	104986284	BIEC2_808387	BIEC2_808432	GAGGGAAAA	0.0566	-0.138	3.58	0.0592
7	7	3	104737609	104843407	BIEC2_808385	BIEC2_808417	GGAGGGA	0.259	-0.0699	3.54	0.0605
6	7	3	104738024	104843407	BIEC2_808387	BIEC2_808417	GAGGGA	0.259	-0.0694	3.51	0.0616
8	9	3	104737609	104892900	BIEC2_808385	BIEC2_849619	GGAAGAAG	0.0136	-0.268	3.48	0.0627
9	7	3	105336590	105830625	BIEC2_849694	BIEC2_808579	GAGAAGAGC	0.112	-0.0959	3.47	0.063
7	10	3	104821176	105046433	BIEC2_808412	BIEC2_808442	GAAGGCA	0.036	-0.164	3.42	0.0649
8	10	3	104821176	105074484	BIEC2_808412	BIEC2_808446	GAAGGCAC	0.036	-0.164	3.42	0.0649
4	6	3	105997843	106159781	BIEC2_808645	BIEC2_849875	AAAA	0.0154	-0.243	3.38	0.0665
8	5	3	105407955	105874361	BIEC2_808516	BIEC2_808600	GAAGAGCA	0.344	-0.0628	3.38	0.0667
9	5	3	105407955	105874840	BIEC2_808516	BIEC2-808606	GAAGAGCAA	0.344	-0.0628	3.38	0.0667
3	4	3	104821176	104843407	BIEC2_808412	BIEC2_808417	GAA	0.522	0.0622	3.32	0.0689
2	3	3	104817679	104820735	BIEC2_808406	BIEC2_808411	AG	0.339	-0.0636	3.28	0.0708
2	3	3	104820735	104821176	BIEC2_808411	BIEC2_808412	GG	0.339	-0.0636	3.28	0.0708
3	4	3	104817679	104821176	BIEC2_808406	BIEC2_808412	AGG	0.339	-0.0636	3.28	0.0708
3	4	3	105046433	105131873	BIEC2_808442	BIEC2_808456	GCA	0.726	0.0646	3.23	0.0729
9	10	3	104737609	104941985	BIEC2_808385	BIEC2_808426	GGAAGAAGG	0.0138	-0.251	3.13	0.0775
9	11	3	104821176	105131873	BIEC2_808412	BIEC2_808456	GAAGGCACA	0.0352	-0.158	3.11	0.0784
6	10	3	104821920	105046433	BIEC2-808415	BIEC2_808442	AAGGCA	0.0353	-0.157	3.07	0.0806
7	10	3	104821920	105074484	BIEC2-808415	BIEC2_808446	AAGGCAC	0.0348	-0.157	3.06	0.081
6	7	3	104738024	104843407	BIEC2_808387	BIEC2_808417	GAAGAA	0.0143	-0.25	3.02	0.0831
8	11	3	104821920	105131873	BIEC2-808415	BIEC2_808456	AAGGCACA	0.0346	-0.155	3	0.0838
9	11	3	104821920	105163077	BIEC2-808415	BIEC2_808466	AAGGCACAA	0.0346	-0.155	3	0.0838
6	6	3	105767304	105875809	BIEC2_849774	BIEC2_808608	AGCAAA	0.342	-0.0582	2.93	0.0877
4	5	3	105767304	105874361	BIEC2_849774	BIEC2_808600	AGCA	0.343	-0.0582	2.93	0.0878
5	5	3	105630163	105874361	BIEC2_849751	BIEC2_808600	GAGCA	0.342	-0.0582	2.93	0.0878
6	5	3	105630163	105874840	BIEC2_849751	BIEC2-808606	GAGCAA	0.342	-0.0582	2.93	0.0878
7	6	3	105630163	105875809	BIEC2_849751	BIEC2_808608	GAGCAAA	0.342	-0.0582	2.93	0.0878
5	5	3	105767304	105874840	BIEC2_849774	BIEC2-808606	AGCAA	0.343	-0.0582	2.92	0.0879
4	4	3	105630163	105830625	BIEC2_849751	BIEC2_808579	GAGC	0.342	-0.0579	2.9	0.0891
3	3	3	104820735	104821920	BIEC2_808411	BIEC2-808415	GGG	0.338	-0.0598	2.88	0.0906
4	4	3	104817679	104821920	BIEC2_808406	BIEC2-808415	AGGG	0.338	-0.0598	2.88	0.0906
4	4	3	104820735	104843407	BIEC2_808411	BIEC2_808417	GGGA	0.338	-0.0598	2.88	0.0906
5	5	3	104817679	104843407	BIEC2_808406	BIEC2_808417	AGGGA	0.338	-0.0598	2.88	0.0906
3	4	3	105767304	105830625	BIEC2_849774	BIEC2_808579	AGC	0.343	-0.0576	2.86	0.0914
7	6	3	105525925	105874361	BIEC2_808533	BIEC2_808600	AAGAGCA	0.34	-0.0568	2.76	0.0974
8	6	3	105525925	105874840	BIEC2_808533	BIEC2-808606	AAGAGCAA	0.34	-0.0568	2.76	0.0974
9	7	3	105525925	105875809	BIEC2_808533	BIEC2_808608	AAGAGCAAA	0.341	-0.0568	2.76	0.0974
7	5	3	105407955	105830625	BIEC2_808516	BIEC2_808579	GAAGAGC	0.342	-0.0565	2.72	0.0995
3	4	3	104821176	104843407	BIEC2_808412	BIEC2_808417	GGA	0.336	-0.0588	2.72	0.0997
6	6	3	105547002	105874361	BIEC2_808543	BIEC2_808600	AGAGCA	0.34	-0.0563	2.72	0.0997
7	6	3	105547002	105874840	BIEC2_808543	BIEC2-808606	AGAGCAA	0.341	-0.0563	2.72	0.0997
8	7	3	105547002	105875809	BIEC2_808543	BIEC2_808608	AGAGCAAA	0.341	-0.0563	2.72	0.0997
2	3	3	106192557	106212324	BIEC2_808682	BIEC2_849888	AA	0.91	0.0964	2.69	0.102
5	4	3	105525925	105829484	BIEC2_808533	BIEC2_808577	AAGGG	0.0105	-0.257	2.67	0.103
5	5	3	105547002	105830625	BIEC2_808543	BIEC2_808579	AGAGC	0.341	-0.0558	2.66	0.103
6	4	3	105407955	105829484	BIEC2_808516	BIEC2_808577	GAAGGG	0.0105	-0.257	2.67	0.103
2	3	3	104821176	104821920	BIEC2_808412	BIEC2-808415	GG	0.336	-0.0582	2.65	0.104
2	3	3	104821920	104843407	BIEC2-808415	BIEC2_808417	GA	0.336	-0.0582	2.65	0.104
6	5	3	105525925	105830625	BIEC2_808533	BIEC2_808579	AAGAGC	0.341	-0.0558	2.66	0.104
4	4	3	105547002	105829484	BIEC2_808543	BIEC2_808577	AGGG	0.0111	-0.251	2.64	0.105
6	5	3	105363241	105767304	BIEC2_808500	BIEC2_849774	AGAAGG	0.0164	-0.2	2.54	0.111
8	8	3	105947243	106272076	BIEC2_808640	BIEC2_808693	AAAAAAAG	0.0142	-0.208	2.55	0.111
9	9	3	105904688	106272076	BIEC2_808625	BIEC2_808693	GAAAAAAAG	0.0142	-0.206	2.52	0.113
3	4	3	105767304	105830625	BIEC2_849774	BIEC2_808579	GGC	0.0113	-0.238	2.5	0.114
8	7	3	105884170	106192557	BIEC2-808622	BIEC2_808682	GGAAAAAA	0.0143	-0.206	2.51	0.114
9	8	3	105884170	106212324	BIEC2-808622	BIEC2_849888	GGAAAAAAA	0.0143	-0.206	2.51	0.114
7	8	3	104843407	105131873	BIEC2_808417	BIEC2_808456	AGGCACA	0.0339	-0.148	2.49	0.115
5	5	3	105547002	105830625	BIEC2_808543	BIEC2_808579	AGGGC	0.0116	-0.228	2.45	0.118
2	3	3	105046433	105074484	BIEC2_808442	BIEC2_808446	GC	0.743	0.0581	2.44	0.119
6	5	3	105525925	105830625	BIEC2_808533	BIEC2_808579	AAGGGC	0.0107	-0.238	2.44	0.119
6	6	3	105547002	105874361	BIEC2_808543	BIEC2_808600	AGGGCA	0.0117	-0.226	2.43	0.119
7	5	3	105407955	105830625	BIEC2_808516	BIEC2_808579	GAAGGGC	0.0107	-0.238	2.44	0.119
7	6	3	105525925	105874361	BIEC2_808533	BIEC2_808600	AAGGGCA	0.0107	-0.238	2.44	0.119
7	6	3	105547002	105874840	BIEC2_808543	BIEC2-808606	AGGGCAA	0.0117	-0.226	2.43	0.119
8	6	3	105525925	105874840	BIEC2_808533	BIEC2-808606	AAGGGCAA	0.0107	-0.238	2.44	0.119
8	7	3	105547002	105875809	BIEC2_808543	BIEC2_808608	AGGGCAAA	0.0117	-0.226	2.43	0.119
9	7	3	105525925	105875809	BIEC2_808533	BIEC2_808608	AAGGGCAAA	0.0107	-0.238	2.44	0.119
2	3	3	105630163	105767304	BIEC2_849751	BIEC2_849774	GA	0.952	0.117	2.43	0.12
7	7	3	105947243	106212324	BIEC2_808640	BIEC2_849888	AAAAAAA	0.0141	-0.202	2.42	0.12
6	7	3	104817679	104892900	BIEC2_808406	BIEC2_849619	CAGAAG	0.0517	-0.112	2.41	0.122
7	9	3	104738024	104892900	BIEC2_808387	BIEC2_849619	ACAGAAG	0.0518	-0.111	2.4	0.122
8	9	3	104737609	104892900	BIEC2_808385	BIEC2_849619	AACAGAAG	0.0518	-0.111	2.4	0.122
7	9	3	104817679	104941985	BIEC2_808406	BIEC2_808426	CAGAAGG	0.0518	-0.111	2.39	0.123
8	10	3	104738024	104941985	BIEC2_808387	BIEC2_808426	ACAGAAGG	0.0518	-0.111	2.38	0.123
8	9	3	104817679	104986284	BIEC2_808406	BIEC2_808432	CAGAAGGC	0.0518	-0.111	2.39	0.123
9	10	3	104737609	104941985	BIEC2_808385	BIEC2_808426	AACAGAAGG	0.0518	-0.111	2.38	0.123
9	10	3	104738024	104986284	BIEC2_808387	BIEC2_808432	ACAGAAGGC	0.0518	-0.111	2.38	0.123
9	9	3	104892900	105297394	BIEC2_849619	BIEC2_808489	GGCACAAAG	0.034	-0.143	2.39	0.123
6	6	3	105947243	106192557	BIEC2_808640	BIEC2_808682	AAAAAA	0.0142	-0.2	2.37	0.124
9	11	3	104817679	105046433	BIEC2_808406	BIEC2_808442	CAGAAGGCG	0.052	-0.11	2.37	0.124
9	8	3	105876397	106192557	BIEC2_808617	BIEC2_808682	GGGAAAAAA	0.0141	-0.2	2.36	0.125
5	7	3	104843407	105046433	BIEC2_808417	BIEC2_808442	AGGCA	0.0351	-0.142	2.35	0.126
6	7	3	104843407	105074484	BIEC2_808417	BIEC2_808446	AGGCAC	0.0351	-0.142	2.35	0.126
7	7	3	105904688	106192557	BIEC2_808625	BIEC2_808682	GAAAAAA	0.0141	-0.2	2.35	0.126
8	8	3	105904688	106212324	BIEC2_808625	BIEC2_849888	GAAAAAAA	0.0141	-0.2	2.35	0.126
9	9	3	104843407	105219978	BIEC2_808417	BIEC2_808473	AGGCACAAA	0.0348	-0.141	2.32	0.128
8	9	3	104843407	105163077	BIEC2_808417	BIEC2_808466	AGGCACAA	0.0348	-0.14	2.29	0.131
4	5	3	104583040	104817679	BIEC2-808366	BIEC2_808406	GAAC	0.0493	-0.112	2.28	0.132
4	6	3	104892900	105046433	BIEC2_849619	BIEC2_808442	GGCA	0.0348	-0.14	2.27	0.132
2	3	3	104821920	104843407	BIEC2-808415	BIEC2_808417	AA	0.552	0.0523	2.26	0.133
5	7	3	104583040	104820735	BIEC2-808366	BIEC2_808411	GAACA	0.0498	-0.111	2.26	0.134
5	6	3	104892900	105074484	BIEC2_849619	BIEC2_808446	GGCAC	0.0349	-0.139	2.26	0.134
9	9	3	104892900	105297394	BIEC2_849619	BIEC2_808489	AGCACAAAG	0.0663	-0.099	2.25	0.134
6	8	3	104583040	104821176	BIEC2-808366	BIEC2_808412	GAACAG	0.0505	-0.11	2.24	0.135
7	8	3	104583040	104821920	BIEC2-808366	BIEC2-808415	GAACAGA	0.0504	-0.11	2.24	0.135
9	8	3	105547002	105876397	BIEC2_808543	BIEC2_808617	AGGGCAAAG	0.012	-0.212	2.24	0.135
8	8	3	104892900	105219978	BIEC2_849619	BIEC2_808473	GGCACAAA	0.0346	-0.138	2.23	0.136
6	7	3	104892900	105131873	BIEC2_849619	BIEC2_808456	GGCACA	0.0347	-0.138	2.22	0.137
7	8	3	104892900	105163077	BIEC2_849619	BIEC2_808466	GGCACAA	0.0346	-0.138	2.21	0.138
2	3	3	104817679	104820735	BIEC2_808406	BIEC2_808411	CA	0.053	-0.105	2.2	0.139
3	3	3	104737609	104817679	BIEC2_808385	BIEC2_808406	AAC	0.053	-0.105	2.2	0.139
3	5	3	104738024	104820735	BIEC2_808387	BIEC2_808411	ACA	0.053	-0.105	2.2	0.139
3	4	3	104817679	104821176	BIEC2_808406	BIEC2_808412	CAG	0.053	-0.105	2.2	0.139
4	5	3	104737609	104820735	BIEC2_808385	BIEC2_808411	AACA	0.053	-0.105	2.2	0.139
4	6	3	104738024	104821176	BIEC2_808387	BIEC2_808412	ACAG	0.053	-0.105	2.2	0.139
4	4	3	104817679	104821920	BIEC2_808406	BIEC2-808415	CAGA	0.053	-0.105	2.2	0.139
5	6	3	104737609	104821176	BIEC2_808385	BIEC2_808412	AACAG	0.053	-0.105	2.2	0.139
5	6	3	104738024	104821920	BIEC2_808387	BIEC2-808415	ACAGA	0.053	-0.105	2.2	0.139
5	5	3	104817679	104843407	BIEC2_808406	BIEC2_808417	CAGAA	0.053	-0.105	2.2	0.139
6	6	3	104737609	104821920	BIEC2_808385	BIEC2-808415	AACAGA	0.053	-0.105	2.2	0.139
7	7	3	104737609	104843407	BIEC2_808385	BIEC2_808417	AACAGAA	0.053	-0.105	2.2	0.139
2	3	3	104738024	104817679	BIEC2_808387	BIEC2_808406	AC	0.0532	-0.105	2.17	0.141
5	5	3	105336590	105547002	BIEC2_849694	BIEC2_808543	AAGAA	0.0121	-0.206	2.17	0.142
8	6	3	105363241	105830625	BIEC2_808500	BIEC2_808579	AGAAGGGC	0.0121	-0.206	2.16	0.142
4	4	3	105630163	105830625	BIEC2_849751	BIEC2_808579	GGGC	0.0114	-0.217	2.14	0.144
9	11	3	104817679	105046433	BIEC2_808406	BIEC2_808442	AAGAAGGCA	0.0336	-0.135	2.14	0.144
6	5	3	105336590	105630163	BIEC2_849694	BIEC2_849751	AAGAAG	0.0113	-0.213	2.13	0.145
7	5	3	105363241	105829484	BIEC2_808500	BIEC2_808577	AGAAGGG	0.0113	-0.212	2.13	0.145
9	9	3	106049666	106323816	BIEC2_808653	BIEC2_808703	AAAAAGAGA	0.0122	-0.204	2.13	0.145
4	5	3	105163077	105336590	BIEC2_808466	BIEC2_849694	AAGA	0.0125	-0.205	2.13	0.146
5	5	3	105046433	105219978	BIEC2_808442	BIEC2_808473	ACAAA	0.23	-0.0564	2.1	0.148
6	6	3	104986284	105219978	BIEC2_808432	BIEC2_808473	CACAAA	0.23	-0.0564	2.1	0.148
7	6	3	104941985	105219978	BIEC2_808426	BIEC2_808473	GCACAAA	0.23	-0.0563	2.09	0.148
5	6	3	105131873	105336590	BIEC2_808456	BIEC2_849694	AAAGA	0.0126	-0.2	2.05	0.153
6	6	3	105074484	105336590	BIEC2_808446	BIEC2_849694	CAAAGA	0.0126	-0.2	2.05	0.153
2	3	3	105767304	105829484	BIEC2_849774	BIEC2_808577	AG	0.951	0.105	2.04	0.154
5	5	3	105163077	105363241	BIEC2_808466	BIEC2_808500	AAGAA	0.0124	-0.196	2.04	0.154
6	6	3	105131873	105363241	BIEC2_808456	BIEC2_808500	AAAGAA	0.0124	-0.196	2.04	0.154
6	5	3	105163077	105407955	BIEC2_808466	BIEC2_808516	AAGAAG	0.0124	-0.196	2.04	0.154
6	5	3	105297394	105547002	BIEC2_808489	BIEC2_808543	GAAGAA	0.0124	-0.196	2.04	0.154
7	6	3	105131873	105407955	BIEC2_808456	BIEC2_808516	AAAGAAG	0.0124	-0.196	2.04	0.154
7	5	3	105163077	105525925	BIEC2_808466	BIEC2_808533	AAGAAGA	0.0124	-0.196	2.04	0.154
7	5	3	105297394	105630163	BIEC2_808489	BIEC2_849751	GAAGAAG	0.0124	-0.196	2.04	0.154
8	10	3	104820735	105046433	BIEC2_808411	BIEC2_808442	AGAAGGCA	0.0335	-0.132	2.04	0.154
8	6	3	105131873	105525925	BIEC2_808456	BIEC2_808533	AAAGAAGA	0.0124	-0.196	2.04	0.154
8	5	3	105163077	105547002	BIEC2_808466	BIEC2_808543	AAGAAGAA	0.0124	-0.196	2.04	0.154
8	5	3	105219978	105630163	BIEC2_808473	BIEC2_849751	AGAAGAAG	0.0124	-0.196	2.04	0.154
8	7	3	105767304	105884170	BIEC2_849774	BIEC2-808622	GGCAAAGG	0.0124	-0.196	2.04	0.154
9	10	3	104820735	105074484	BIEC2_808411	BIEC2_808446	AGAAGGCAC	0.0334	-0.132	2.04	0.154
9	8	3	104986284	105363241	BIEC2_808432	BIEC2_808500	CGCAAAGAA	0.0124	-0.196	2.04	0.154
9	5	3	105163077	105630163	BIEC2_808466	BIEC2_849751	AAGAAGAAG	0.0124	-0.196	2.04	0.154
9	7	3	105363241	105874361	BIEC2_808500	BIEC2_808600	AGAAGGGCA	0.0122	-0.199	2.04	0.154
9	7	3	105630163	105884170	BIEC2_849751	BIEC2-808622	GGGCAAAGG	0.0124	-0.196	2.04	0.154
9	8	3	105767304	105904688	BIEC2_849774	BIEC2_808625	GGCAAAGGG	0.0124	-0.196	2.04	0.154
4	5	3	105767304	105874361	BIEC2_849774	BIEC2_808600	GGCA	0.0117	-0.207	2.03	0.155
5	5	3	105767304	105874840	BIEC2_849774	BIEC2-808606	GGCAA	0.0117	-0.207	2.03	0.155
7	5	3	105219978	105547002	BIEC2_808473	BIEC2_808543	AGAAGAA	0.0124	-0.196	2.03	0.155
7	7	3	105767304	105876397	BIEC2_849774	BIEC2_808617	GGCAAAG	0.0121	-0.201	2.03	0.155
8	7	3	105630163	105876397	BIEC2_849751	BIEC2_808617	GGGCAAAG	0.0121	-0.201	2.03	0.155
5	5	3	105630163	105874361	BIEC2_849751	BIEC2_808600	GGGCA	0.0118	-0.204	2.02	0.156
6	5	3	105630163	105874840	BIEC2_849751	BIEC2-808606	GGGCAA	0.0118	-0.204	2.02	0.156
6	6	3	105767304	105875809	BIEC2_849774	BIEC2_808608	GGCAAA	0.0118	-0.205	2.02	0.156
7	6	3	105630163	105875809	BIEC2_849751	BIEC2_808608	GGGCAAA	0.0118	-0.204	2.02	0.156
8	7	3	105046433	105363241	BIEC2_808442	BIEC2_808500	GCAAAGAA	0.0124	-0.196	2.02	0.156
8	6	3	105074484	105407955	BIEC2_808446	BIEC2_808516	CAAAGAAG	0.0124	-0.196	2.02	0.156
9	11	3	104583040	104892900	BIEC2-808366	BIEC2_849619	GGGAAGAAG	0.0129	-0.209	2.02	0.156
9	7	3	105046433	105407955	BIEC2_808442	BIEC2_808516	GCAAAGAAG	0.0124	-0.196	2.02	0.156
9	6	3	105074484	105525925	BIEC2_808446	BIEC2_808533	CAAAGAAGA	0.0124	-0.196	2.02	0.156
5	6	3	105997843	106192557	BIEC2_808645	BIEC2_808682	AAAAA	0.0147	-0.194	2.01	0.157
7	6	3	105074484	105363241	BIEC2_808446	BIEC2_808500	CAAAGAA	0.0124	-0.195	2.01	0.157
5	7	3	104843407	105046433	BIEC2_808417	BIEC2_808442	AAGCG	0.0613	-0.0964	1.99	0.159
9	8	3	104941985	105336590	BIEC2_808426	BIEC2_849694	GCGCAAAGA	0.0123	-0.196	1.99	0.159
6	7	3	105997843	106212324	BIEC2_808645	BIEC2_849888	AAAAAA	0.0146	-0.194	1.98	0.16
9	5	3	105219978	105767304	BIEC2_808473	BIEC2_849774	AGAAGAAGG	0.0115	-0.2	1.97	0.161
3	3	3	105630163	105829484	BIEC2_849751	BIEC2_808577	GAG	0.951	0.103	1.97	0.162
9	11	3	104583040	104892900	BIEC2-808366	BIEC2_849619	GAACAGAAG	0.0497	-0.102	1.93	0.165
2	4	3	106272331	106323816	BIEC2_808695	BIEC2_808703	GA	0.0131	-0.207	1.93	0.166
3	4	3	106272092	106323816	BIEC2_808694	BIEC2_808703	AGA	0.0131	-0.207	1.93	0.166
9	9	3	105830625	105997843	BIEC2_808579	BIEC2_808645	CAAAGGGAG	0.0577	-0.0987	1.92	0.167
2	3	3	105767304	105829484	BIEC2_849774	BIEC2_808577	GG	0.0127	-0.187	1.86	0.173
9	8	3	105874840	106074186	BIEC2-808606	BIEC2_849861	AAGGGAGGA	0.0569	-0.0995	1.86	0.174
4	6	3	104892900	105046433	BIEC2_849619	BIEC2_808442	AGCG	0.0614	-0.0925	1.84	0.175
5	8	3	104821176	104941985	BIEC2_808412	BIEC2_808426	GAAAG	0.0484	-0.113	1.84	0.175
8	8	3	105874840	106049666	BIEC2-808606	BIEC2_808653	AAGGGAGG	0.057	-0.0991	1.85	0.175
9	10	3	105874361	106049666	BIEC2_808600	BIEC2_808653	AAAGGGAGG	0.0554	-0.0986	1.84	0.176
5	6	3	104820735	104892900	BIEC2_808411	BIEC2_849619	GGGAG	0.0742	-0.0984	1.83	0.177
4	6	3	104821176	104892900	BIEC2_808412	BIEC2_849619	GGAG	0.0749	-0.098	1.82	0.178
5	8	3	104821920	104986284	BIEC2-808415	BIEC2_808432	AAAGC	0.0485	-0.112	1.81	0.179
6	7	3	104738024	104843407	BIEC2_808387	BIEC2_808417	ACAGAA	0.0518	-0.0968	1.81	0.179
6	8	3	104821176	104986284	BIEC2_808412	BIEC2_808432	GAAAGC	0.0484	-0.112	1.81	0.179
2	3	3	106192557	106212324	BIEC2_808682	BIEC2_849888	AG	0.0548	-0.0981	1.8	0.18
2	3	3	106212324	106272076	BIEC2_849888	BIEC2_808693	GG	0.0548	-0.0981	1.8	0.18
3	4	3	104843407	104941985	BIEC2_808417	BIEC2_808426	AAG	0.257	-0.0504	1.8	0.18
3	4	3	106159781	106212324	BIEC2_849875	BIEC2_849888	AAG	0.0548	-0.0981	1.8	0.18
3	4	3	106192557	106272076	BIEC2_808682	BIEC2_808693	AGG	0.0548	-0.0981	1.8	0.18
3	4	3	106212324	106272092	BIEC2_849888	BIEC2_808694	GGA	0.0548	-0.0981	1.8	0.18
4	4	3	106074186	106212324	BIEC2_849861	BIEC2_849888	AAAG	0.0548	-0.0981	1.8	0.18
4	5	3	106159781	106272076	BIEC2_849875	BIEC2_808693	AAGG	0.0548	-0.0981	1.8	0.18
4	5	3	106192557	106272092	BIEC2_808682	BIEC2_808694	AGGA	0.0548	-0.0981	1.8	0.18
4	4	3	106212324	106272331	BIEC2_849888	BIEC2_808695	GGAG	0.0548	-0.0981	1.8	0.18
5	5	3	106049666	106212324	BIEC2_808653	BIEC2_849888	GAAAG	0.0548	-0.0981	1.8	0.18
5	5	3	106074186	106272076	BIEC2_849861	BIEC2_808693	AAAGG	0.0548	-0.0981	1.8	0.18
5	6	3	106159781	106272092	BIEC2_849875	BIEC2_808694	AAGGA	0.0548	-0.0981	1.8	0.18
5	5	3	106192557	106272331	BIEC2_808682	BIEC2_808695	AGGAG	0.0548	-0.0981	1.8	0.18
5	6	3	106212324	106323816	BIEC2_849888	BIEC2_808703	GGAGC	0.0548	-0.0981	1.8	0.18
6	6	3	106049666	106272076	BIEC2_808653	BIEC2_808693	GAAAGG	0.0548	-0.0981	1.8	0.18
6	6	3	106074186	106272092	BIEC2_849861	BIEC2_808694	AAAGGA	0.0548	-0.0981	1.8	0.18
6	6	3	106159781	106272331	BIEC2_849875	BIEC2_808695	AAGGAG	0.0548	-0.0981	1.8	0.18
6	7	3	106192557	106323816	BIEC2_808682	BIEC2_808703	AGGAGC	0.0548	-0.0981	1.8	0.18
6	6	3	106212324	106352284	BIEC2_849888	BIEC2_808722	GGAGCA	0.0548	-0.0981	1.8	0.18
7	9	3	104817679	104941985	BIEC2_808406	BIEC2_808426	AAGAAAG	0.0474	-0.112	1.81	0.18
7	7	3	105947243	106212324	BIEC2_808640	BIEC2_849888	AGGAAAG	0.0548	-0.0981	1.8	0.18
7	8	3	105997843	106272076	BIEC2_808645	BIEC2_808693	GGAAAGG	0.0548	-0.0981	1.8	0.18
7	8	3	106049666	106272092	BIEC2_808653	BIEC2_808694	GAAAGGA	0.0548	-0.0981	1.8	0.18
7	6	3	106074186	106272331	BIEC2_849861	BIEC2_808695	AAAGGAG	0.0548	-0.0981	1.8	0.18
7	6	3	106192557	106352284	BIEC2_808682	BIEC2_808722	AGGAGCA	0.0548	-0.0981	1.8	0.18
7	6	3	106212324	106374194	BIEC2_849888	BIEC2_849930	GGAGCAG	0.0548	-0.0981	1.8	0.18
8	8	3	105947243	106272076	BIEC2_808640	BIEC2_808693	AGGAAAGG	0.0548	-0.0981	1.8	0.18
8	8	3	106049666	106272331	BIEC2_808653	BIEC2_808695	GAAAGGAG	0.0548	-0.0981	1.8	0.18
8	7	3	106192557	106374194	BIEC2_808682	BIEC2_849930	AGGAGCAG	0.0548	-0.0981	1.8	0.18
8	7	3	106212324	106517004	BIEC2_849888	BIEC2_849954	GGAGCAGA	0.0548	-0.0981	1.8	0.18
9	11	3	105947243	106272092	BIEC2_808640	BIEC2_808694	AAAAAAAGA	0.0119	-0.191	1.8	0.18
9	9	3	106049666	106323816	BIEC2_808653	BIEC2_808703	GAAAGGAGC	0.0548	-0.0981	1.8	0.18
9	8	3	106192557	106517004	BIEC2_808682	BIEC2_849954	AGGAGCAGA	0.0548	-0.0981	1.8	0.18
4	7	3	104821920	104941985	BIEC2-808415	BIEC2_808426	AAAG	0.0486	-0.111	1.79	0.181
4	5	3	104843407	104986284	BIEC2_808417	BIEC2_808432	AAGC	0.257	-0.0503	1.8	0.181
6	7	3	105997843	106212324	BIEC2_808645	BIEC2_849888	GGAAAG	0.0547	-0.0978	1.78	0.182
9	10	3	105874361	106049666	BIEC2_808600	BIEC2_808653	AAAGGAAGG	0.0337	-0.124	1.78	0.182
8	9	3	104817679	104986284	BIEC2_808406	BIEC2_808432	AAGAAAGC	0.0474	-0.111	1.78	0.183
2	3	3	104892900	104941985	BIEC2_849619	BIEC2_808426	AG	0.257	-0.0499	1.77	0.184
2	4	3	105336590	105363241	BIEC2_849694	BIEC2_808500	AC	0.0298	-0.135	1.76	0.185
3	5	3	104821920	104892900	BIEC2-808415	BIEC2_849619	GAG	0.0754	-0.0966	1.75	0.186
3	4	3	105219978	105336590	BIEC2_808473	BIEC2_849694	AGA	0.0133	-0.176	1.75	0.187
3	4	3	105336590	105407955	BIEC2_849694	BIEC2_808516	AAG	0.0133	-0.176	1.75	0.187
4	5	3	105219978	105363241	BIEC2_808473	BIEC2_808500	AGAA	0.0133	-0.176	1.75	0.187
4	5	3	105297394	105407955	BIEC2_808489	BIEC2_808516	GAAG	0.0133	-0.176	1.75	0.187
4	4	3	105336590	105525925	BIEC2_849694	BIEC2_808533	AAGA	0.0133	-0.176	1.75	0.187
5	5	3	105219978	105407955	BIEC2_808473	BIEC2_808516	AGAAG	0.0133	-0.176	1.75	0.187
5	5	3	105297394	105525925	BIEC2_808489	BIEC2_808533	GAAGA	0.0133	-0.176	1.75	0.187
6	5	3	105219978	105525925	BIEC2_808473	BIEC2_808533	AGAAGA	0.0133	-0.176	1.75	0.187
9	9	3	105904688	106272076	BIEC2_808625	BIEC2_808693	GAGGAAAGG	0.0547	-0.0968	1.75	0.187
2	3	3	104986284	105046433	BIEC2_808432	BIEC2_808442	CA	0.231	-0.0513	1.74	0.188
2	3	3	105046433	105074484	BIEC2_808442	BIEC2_808446	AC	0.229	-0.0515	1.73	0.188
3	4	3	104941985	105046433	BIEC2_808426	BIEC2_808442	GCA	0.231	-0.0513	1.74	0.188
3	4	3	104986284	105074484	BIEC2_808432	BIEC2_808446	CAC	0.231	-0.0513	1.74	0.188
3	3	3	105630163	105829484	BIEC2_849751	BIEC2_808577	GGG	0.0128	-0.18	1.74	0.188
4	4	3	104941985	105074484	BIEC2_808426	BIEC2_808446	GCAC	0.231	-0.0513	1.74	0.188
4	5	3	104986284	105131873	BIEC2_808432	BIEC2_808456	CACA	0.231	-0.0513	1.74	0.188
4	5	3	105046433	105163077	BIEC2_808442	BIEC2_808466	ACAA	0.231	-0.0513	1.74	0.188
5	6	3	104892900	105074484	BIEC2_849619	BIEC2_808446	AGCGC	0.06	-0.0911	1.74	0.188
5	6	3	104986284	105163077	BIEC2_808432	BIEC2_808466	CACAA	0.231	-0.0513	1.74	0.188
6	7	3	104892900	105131873	BIEC2_849619	BIEC2_808456	AGCGCA	0.0599	-0.0909	1.74	0.188
3	4	3	105046433	105131873	BIEC2_808442	BIEC2_808456	ACA	0.226	-0.0517	1.73	0.189
5	5	3	104941985	105131873	BIEC2_808426	BIEC2_808456	GCACA	0.231	-0.0512	1.73	0.189
6	7	3	104843407	105074484	BIEC2_808417	BIEC2_808446	AAGCGC	0.0603	-0.0908	1.73	0.189
6	6	3	104941985	105163077	BIEC2_808426	BIEC2_808466	GCACAA	0.231	-0.0512	1.73	0.189
7	10	3	104821176	105046433	BIEC2_808412	BIEC2_808442	GAAAGCG	0.0468	-0.106	1.73	0.189
7	8	3	104843407	105131873	BIEC2_808417	BIEC2_808456	AAGCGCA	0.0602	-0.0906	1.73	0.189
8	10	3	104821176	105074484	BIEC2_808412	BIEC2_808446	GAAAGCGC	0.0468	-0.106	1.73	0.189
8	8	3	104986284	105336590	BIEC2_808432	BIEC2_849694	CGCAAAGA	0.0131	-0.176	1.73	0.189
6	8	3	104820735	104941985	BIEC2_808411	BIEC2_808426	AGAAAG	0.0474	-0.109	1.72	0.19
8	9	3	104583040	104843407	BIEC2-808366	BIEC2_808417	GAACAGAA	0.0513	-0.0949	1.72	0.19
9	11	3	104821176	105131873	BIEC2_808412	BIEC2_808456	GAAAGCGCA	0.047	-0.105	1.72	0.191
9	11	3	104817679	105046433	BIEC2_808406	BIEC2_808442	AGGGAAAAG	0.0599	-0.0966	1.7	0.192
3	4	3	104892900	104986284	BIEC2_849619	BIEC2_808432	AGC	0.257	-0.0489	1.7	0.193
7	8	3	104820735	104986284	BIEC2_808411	BIEC2_808432	AGAAAGC	0.0473	-0.108	1.7	0.193
6	10	3	104821920	105046433	BIEC2-808415	BIEC2_808442	AAAGCG	0.0474	-0.104	1.69	0.194
8	9	3	104583040	104843407	BIEC2-808366	BIEC2_808417	AAAAAGAA	0.0438	-0.108	1.69	0.194
6	8	3	104583040	104821176	BIEC2-808366	BIEC2_808412	AAAAAG	0.0436	-0.108	1.68	0.195
8	10	3	105997843	106272092	BIEC2_808645	BIEC2_808694	GGAAAGGA	0.0538	-0.0959	1.68	0.195
9	10	3	105997843	106272331	BIEC2_808645	BIEC2_808695	GGAAAGGAG	0.0538	-0.0959	1.68	0.195
4	4	3	106323816	106517004	BIEC2_808703	BIEC2_849954	AAGA	0.195	-0.0542	1.68	0.196
7	10	3	104821920	105074484	BIEC2-808415	BIEC2_808446	AAAGCGC	0.0476	-0.103	1.68	0.196
7	8	3	105997843	106272076	BIEC2_808645	BIEC2_808693	AAAAAAG	0.014	-0.177	1.67	0.197
8	8	3	105904688	106212324	BIEC2_808625	BIEC2_849888	GAGGAAAG	0.0545	-0.0949	1.67	0.197
7	8	3	104583040	104821920	BIEC2-808366	BIEC2-808415	AAAAAGA	0.0436	-0.107	1.66	0.198
8	11	3	104821920	105131873	BIEC2-808415	BIEC2_808456	AAAGCGCA	0.0478	-0.102	1.66	0.198
9	8	3	105884170	106212324	BIEC2-808622	BIEC2_849888	GGAGGAAAG	0.0545	-0.0947	1.66	0.198
5	7	3	104583040	104820735	BIEC2-808366	BIEC2_808411	AAAAA	0.0435	-0.107	1.66	0.199
8	11	3	106074186	106323816	BIEC2_849861	BIEC2_808703	AAAAGGAA	0.0914	0.073	1.66	0.199
6	7	3	104817679	104892900	BIEC2_808406	BIEC2_849619	AGGGAG	0.0752	-0.0928	1.65	0.2
9	11	3	104821176	105131873	BIEC2_808412	BIEC2_808456	GGAAAAGCA	0.0598	-0.0944	1.63	0.202
7	7	3	105046433	105336590	BIEC2_808442	BIEC2_849694	GCAAAGA	0.0127	-0.176	1.62	0.203
9	11	3	105947243	106272092	BIEC2_808640	BIEC2_808694	AGGAAAGGA	0.0536	-0.094	1.61	0.205
7	8	3	105875809	106049666	BIEC2_808608	BIEC2_808653	AGGGAGG	0.0576	-0.0903	1.59	0.207
8	11	3	104821920	105131873	BIEC2-808415	BIEC2_808456	GAAAAGCA	0.0602	-0.093	1.59	0.207
8	8	3	105875809	106074186	BIEC2_808608	BIEC2_849861	AGGGAGGA	0.0576	-0.0903	1.59	0.207
9	9	3	105875809	106159781	BIEC2_808608	BIEC2_849875	AGGGAGGAA	0.0577	-0.0902	1.59	0.208
5	6	3	105876397	105997843	BIEC2_808617	BIEC2_808645	GGGAG	0.0577	-0.0899	1.58	0.209
6	7	3	105875809	105997843	BIEC2_808608	BIEC2_808645	AGGGAG	0.0577	-0.09	1.59	0.209
6	7	3	105876397	106049666	BIEC2_808617	BIEC2_808653	GGGAGG	0.0577	-0.09	1.59	0.209
7	7	3	105876397	106074186	BIEC2_808617	BIEC2_849861	GGGAGGA	0.0577	-0.09	1.59	0.209
8	10	3	104820735	105046433	BIEC2_808411	BIEC2_808442	GGGAAAAG	0.0594	-0.0939	1.58	0.209
8	8	3	105876397	106159781	BIEC2_808617	BIEC2_849875	GGGAGGAA	0.0577	-0.0898	1.58	0.209
9	8	3	105876397	106192557	BIEC2_808617	BIEC2_808682	GGGAGGAAA	0.0578	-0.0898	1.58	0.209
7	10	3	104821176	105046433	BIEC2_808412	BIEC2_808442	GGAAAAG	0.0593	-0.0937	1.58	0.21
7	8	3	105874840	105997843	BIEC2-808606	BIEC2_808645	AAGGGAG	0.0578	-0.0896	1.58	0.21
8	10	3	104821176	105074484	BIEC2_808412	BIEC2_808446	GGAAAAGC	0.0593	-0.0937	1.58	0.21
9	10	3	104820735	105074484	BIEC2_808411	BIEC2_808446	GGGAAAAGC	0.0597	-0.0928	1.55	0.213
6	10	3	104821920	105046433	BIEC2-808415	BIEC2_808442	GAAAAG	0.0595	-0.0927	1.55	0.214
7	10	3	104821920	105074484	BIEC2-808415	BIEC2_808446	GAAAAGC	0.0597	-0.0922	1.54	0.216
8	10	3	106159781	106352284	BIEC2_849875	BIEC2_808722	AAGGAGCA	0.0368	-0.112	1.54	0.216
9	10	3	106159781	106374194	BIEC2_849875	BIEC2_849930	AAGGAGCAG	0.0368	-0.112	1.54	0.216
9	11	3	105947243	106272092	BIEC2_808640	BIEC2_808694	AAAACAAGG	0.0372	-0.106	1.5	0.222
8	8	3	105874361	105997843	BIEC2_808600	BIEC2_808645	AAAGGGAG	0.0592	-0.0847	1.45	0.229
2	3	3	105074484	105131873	BIEC2_808446	BIEC2_808456	CA	0.952	0.0878	1.44	0.231
7	12	3	106159781	106323816	BIEC2_849875	BIEC2_808703	AAGGAGC	0.0362	-0.109	1.43	0.233
2	3	3	105297394	105336590	BIEC2_808489	BIEC2_849694	GA	0.0424	-0.0945	1.39	0.239
6	7	3	104817679	104892900	BIEC2_808406	BIEC2_849619	AGGGAA	0.263	-0.0444	1.34	0.248
9	10	3	105874361	106049666	BIEC2_808600	BIEC2_808653	GGGAGGGGA	0.0254	-0.123	1.33	0.249
8	9	3	104583040	104843407	BIEC2-808366	BIEC2_808417	GGGAAGAA	0.0126	-0.173	1.26	0.261
5	6	3	104820735	104892900	BIEC2_808411	BIEC2_849619	GGGAA	0.264	-0.043	1.26	0.262
9	11	3	104583040	104892900	BIEC2-808366	BIEC2_849619	GAAAGGGAA	0.0191	0.129	1.24	0.266
3	5	3	104821920	104892900	BIEC2-808415	BIEC2_849619	GAA	0.261	-0.0431	1.23	0.267
9	10	3	106074186	106352284	BIEC2_849861	BIEC2_808722	AAAGGAGCA	0.0349	-0.102	1.22	0.271
9	11	3	104817679	105046433	BIEC2_808406	BIEC2_808442	AGGGAAGCG	0.0141	-0.166	1.21	0.273
4	6	3	104821176	104892900	BIEC2_808412	BIEC2_849619	GGAA	0.262	-0.0424	1.2	0.275
9	11	3	104817679	105046433	BIEC2_808406	BIEC2_808442	AAGAAAGCG	0.0447	-0.0894	1.19	0.276
8	10	3	105997843	106272092	BIEC2_808645	BIEC2_808694	AAAAAAGA	0.0116	-0.161	1.17	0.28
9	10	3	105997843	106272331	BIEC2_808645	BIEC2_808695	AAAAAAGAG	0.0115	-0.161	1.17	0.28
9	11	3	104821176	105131873	BIEC2_808412	BIEC2_808456	GGAAGCGCA	0.0147	-0.158	1.13	0.287
8	11	3	106074186	106323816	BIEC2_849861	BIEC2_808703	AAAGGAGC	0.0344	-0.0989	1.13	0.288
7	9	3	104817679	104941985	BIEC2_808406	BIEC2_808426	AGGGAAA	0.0567	-0.0821	1.12	0.291
7	10	3	104821176	105046433	BIEC2_808412	BIEC2_808442	GGAAGCG	0.0149	-0.156	1.12	0.291
8	10	3	104821176	105074484	BIEC2_808412	BIEC2_808446	GGAAGCGC	0.0149	-0.156	1.12	0.291
8	9	3	104817679	104986284	BIEC2_808406	BIEC2_808432	AGGGAAAA	0.057	-0.0813	1.1	0.294
2	3	3	104820735	104821176	BIEC2_808411	BIEC2_808412	AA	0.0292	-0.1	1.06	0.304
3	4	3	104817679	104821176	BIEC2_808406	BIEC2_808412	AAA	0.0292	-0.1	1.06	0.304
3	3	3	104820735	104821920	BIEC2_808411	BIEC2-808415	AAA	0.0292	-0.1	1.06	0.304
3	4	3	104821176	104843407	BIEC2_808412	BIEC2_808417	AAA	0.0292	-0.1	1.06	0.304
4	6	3	104738024	104821176	BIEC2_808387	BIEC2_808412	AAAA	0.0292	-0.1	1.06	0.304
4	4	3	104817679	104821920	BIEC2_808406	BIEC2-808415	AAAA	0.0292	-0.1	1.06	0.304
4	4	3	104820735	104843407	BIEC2_808411	BIEC2_808417	AAAA	0.0292	-0.1	1.06	0.304
4	6	3	104821176	104892900	BIEC2_808412	BIEC2_849619	AAAG	0.0292	-0.1	1.06	0.304
5	6	3	104737609	104821176	BIEC2_808385	BIEC2_808412	AAAAA	0.0292	-0.1	1.06	0.304
5	6	3	104738024	104821920	BIEC2_808387	BIEC2-808415	AAAAA	0.0292	-0.1	1.06	0.304
5	5	3	104817679	104843407	BIEC2_808406	BIEC2_808417	AAAAA	0.0292	-0.1	1.06	0.304
5	6	3	104820735	104892900	BIEC2_808411	BIEC2_849619	AAAAG	0.0292	-0.1	1.06	0.304
5	8	3	104821176	104941985	BIEC2_808412	BIEC2_808426	AAAGG	0.0292	-0.1	1.06	0.304
6	8	3	104583040	104821176	BIEC2-808366	BIEC2_808412	GAAAAA	0.0292	-0.1	1.06	0.304
6	6	3	104737609	104821920	BIEC2_808385	BIEC2-808415	AAAAAA	0.0292	-0.1	1.06	0.304
6	7	3	104738024	104843407	BIEC2_808387	BIEC2_808417	AAAAAA	0.0292	-0.1	1.06	0.304
6	7	3	104817679	104892900	BIEC2_808406	BIEC2_849619	AAAAAG	0.0292	-0.1	1.06	0.304
6	8	3	104820735	104941985	BIEC2_808411	BIEC2_808426	AAAAGG	0.0292	-0.1	1.06	0.304
7	8	3	104583040	104821920	BIEC2-808366	BIEC2-808415	GAAAAAA	0.0292	-0.1	1.06	0.304
7	7	3	104737609	104843407	BIEC2_808385	BIEC2_808417	AAAAAAA	0.0292	-0.1	1.06	0.304
7	9	3	104738024	104892900	BIEC2_808387	BIEC2_849619	AAAAAAG	0.0292	-0.1	1.06	0.304
7	9	3	104817679	104941985	BIEC2_808406	BIEC2_808426	AAAAAGG	0.0292	-0.1	1.06	0.304
8	9	3	104583040	104843407	BIEC2-808366	BIEC2_808417	GAAAAAAA	0.0292	-0.1	1.06	0.304
8	9	3	104737609	104892900	BIEC2_808385	BIEC2_849619	AAAAAAAG	0.0292	-0.1	1.06	0.304
8	10	3	104738024	104941985	BIEC2_808387	BIEC2_808426	AAAAAAGG	0.0292	-0.1	1.06	0.304
9	11	3	104583040	104892900	BIEC2-808366	BIEC2_849619	GAAAAAAAG	0.0292	-0.1	1.06	0.304
9	10	3	104737609	104941985	BIEC2_808385	BIEC2_808426	AAAAAAAGG	0.0292	-0.1	1.06	0.304
9	10	3	104738024	104986284	BIEC2_808387	BIEC2_808432	GAGGGAAGC	0.202	-0.0424	1.06	0.304
2	3	3	106212324	106272076	BIEC2_849888	BIEC2_808693	AG	0.814	0.0446	1.05	0.305
3	4	3	106192557	106272076	BIEC2_808682	BIEC2_808693	AAG	0.814	0.0446	1.05	0.305
8	10	3	104738024	104941985	BIEC2_808387	BIEC2_808426	GAGGGAAG	0.202	-0.0423	1.05	0.306
2	3	3	104821176	104821920	BIEC2_808412	BIEC2-808415	AA	0.0294	-0.0996	1.04	0.307
8	10	3	104820735	105046433	BIEC2_808411	BIEC2_808442	AGAAAGCG	0.0448	-0.084	1.05	0.307
9	10	3	104737609	104941985	BIEC2_808385	BIEC2_808426	GGAGGGAAG	0.202	-0.0422	1.05	0.307
9	5	3	105163077	105630163	BIEC2_808466	BIEC2_849751	ACGACAGAA	0.0216	-0.112	1.03	0.31
6	8	3	104820735	104941985	BIEC2_808411	BIEC2_808426	GGGAGG	0.0725	-0.0711	1.01	0.314
9	10	3	104820735	105074484	BIEC2_808411	BIEC2_808446	AGAAAGCGC	0.0454	-0.0823	1.02	0.314
5	8	3	104821176	104941985	BIEC2_808412	BIEC2_808426	GGAAA	0.0569	-0.078	1.01	0.316
8	10	3	104820735	105046433	BIEC2_808411	BIEC2_808442	GGGAAGCG	0.0151	-0.146	0.998	0.318
5	8	3	104821920	104986284	BIEC2-808415	BIEC2_808432	GAAAA	0.0574	-0.077	0.99	0.32
6	8	3	104821176	104986284	BIEC2_808412	BIEC2_808432	GGAAAA	0.0574	-0.077	0.99	0.32
4	7	3	104821920	104941985	BIEC2-808415	BIEC2_808426	GAAA	0.0579	-0.0764	0.988	0.321
6	8	3	104820735	104941985	BIEC2_808411	BIEC2_808426	GGGAAA	0.0569	-0.0769	0.983	0.322
5	8	3	104821176	104941985	BIEC2_808412	BIEC2_808426	GGAGG	0.073	-0.0697	0.977	0.323
5	7	3	104583040	104820735	BIEC2-808366	BIEC2_808411	AGGAA	0.0288	-0.109	0.973	0.324
7	8	3	104820735	104986284	BIEC2_808411	BIEC2_808432	GGGAAAA	0.0572	-0.0762	0.969	0.325
8	11	3	104821920	105131873	BIEC2-808415	BIEC2_808456	GAAGCGCA	0.0117	-0.164	0.959	0.328
4	7	3	104821920	104941985	BIEC2-808415	BIEC2_808426	GAGG	0.0722	-0.0693	0.955	0.329
7	10	3	104821920	105074484	BIEC2-808415	BIEC2_808446	GAAGCGC	0.0119	-0.162	0.946	0.331
6	8	3	104583040	104821176	BIEC2-808366	BIEC2_808412	AGGAAG	0.0286	-0.107	0.935	0.334
7	8	3	104583040	104821920	BIEC2-808366	BIEC2-808415	AGGAAGA	0.0284	-0.107	0.934	0.334
9	9	3	104892900	105297394	BIEC2_849619	BIEC2_808489	GGAGAAACG	0.0229	-0.103	0.933	0.335
6	10	3	104821920	105046433	BIEC2-808415	BIEC2_808442	GAAGCG	0.0125	-0.159	0.923	0.337
9	10	3	104737609	104941985	BIEC2_808385	BIEC2_808426	AAAAGAAAG	0.0444	-0.0794	0.909	0.341
9	11	3	105947243	106272092	BIEC2_808640	BIEC2_808694	GGAAAAAGA	0.0728	0.0644	0.907	0.341
8	10	3	104738024	104941985	BIEC2_808387	BIEC2_808426	AAAGAAAG	0.0445	-0.0792	0.905	0.342
9	10	3	104738024	104986284	BIEC2_808387	BIEC2_808432	AAAGAAAGC	0.0446	-0.0788	0.895	0.344
9	10	3	104820735	105074484	BIEC2_808411	BIEC2_808446	GGGAAGCGC	0.0128	-0.155	0.893	0.345
3	5	3	105297394	105363241	BIEC2_808489	BIEC2_808500	GAC	0.0322	-0.0908	0.889	0.346
7	7	3	105046433	105336590	BIEC2_808442	BIEC2_849694	GAAACGA	0.023	-0.1	0.882	0.348
8	7	3	105046433	105363241	BIEC2_808442	BIEC2_808500	GAAACGAC	0.023	-0.1	0.882	0.348
8	6	3	105074484	105407955	BIEC2_808446	BIEC2_808516	AAACGACA	0.023	-0.1	0.882	0.348
9	7	3	105046433	105407955	BIEC2_808442	BIEC2_808516	GAAACGACA	0.023	-0.1	0.882	0.348
9	6	3	105074484	105525925	BIEC2_808446	BIEC2_808533	AAACGACAG	0.023	-0.1	0.882	0.348
7	9	3	104817679	104941985	BIEC2_808406	BIEC2_808426	AGGGAGG	0.0729	-0.0654	0.871	0.351
5	8	3	104821920	104986284	BIEC2-808415	BIEC2_808432	GAGGC	0.0711	-0.0669	0.869	0.352
3	4	3	105046433	105131873	BIEC2_808442	BIEC2_808456	GCG	0.0167	-0.107	0.849	0.357
4	5	3	105131873	105297394	BIEC2_808456	BIEC2_808489	GAAG	0.017	-0.103	0.818	0.366
5	5	3	105074484	105297394	BIEC2_808446	BIEC2_808489	CGAAG	0.017	-0.103	0.818	0.366
7	8	3	104820735	104986284	BIEC2_808411	BIEC2_808432	GGGAGGC	0.0713	-0.0644	0.817	0.366
7	12	3	106159781	106323816	BIEC2_849875	BIEC2_808703	AAAGGAA	0.135	0.0484	0.818	0.366
5	6	3	105131873	105336590	BIEC2_808456	BIEC2_849694	GAAGG	0.0171	-0.102	0.815	0.367
6	6	3	105074484	105336590	BIEC2_808446	BIEC2_849694	CGAAGG	0.0171	-0.102	0.815	0.367
8	9	3	104583040	104843407	BIEC2-808366	BIEC2_808417	AGGAAGAG	0.0245	-0.103	0.816	0.367
6	6	3	105131873	105363241	BIEC2_808456	BIEC2_808500	GAAGGC	0.0172	-0.102	0.813	0.368
7	6	3	105131873	105407955	BIEC2_808456	BIEC2_808516	GAAGGCG	0.0172	-0.102	0.812	0.368
8	6	3	105131873	105525925	BIEC2_808456	BIEC2_808533	GAAGGCGA	0.0172	-0.102	0.812	0.368
9	5	3	105131873	105547002	BIEC2_808456	BIEC2_808543	GAAGGCGAA	0.0172	-0.102	0.814	0.368
8	6	3	105074484	105407955	BIEC2_808446	BIEC2_808516	CGAAGGCG	0.017	-0.103	0.809	0.369
9	6	3	105074484	105525925	BIEC2_808446	BIEC2_808533	CGAAGGCGA	0.017	-0.103	0.809	0.369
2	4	3	104583040	104737609	BIEC2-808366	BIEC2_808385	AA	0.0504	-0.0688	0.798	0.372
3	5	3	105297394	105363241	BIEC2_808489	BIEC2_808500	GAA	0.0102	-0.163	0.799	0.372
6	6	3	105046433	105297394	BIEC2_808442	BIEC2_808489	GCGAAG	0.0178	-0.0985	0.794	0.373
8	11	3	106074186	106323816	BIEC2_849861	BIEC2_808703	AAAGGAGA	0.0203	-0.115	0.794	0.373
7	6	3	105074484	105363241	BIEC2_808446	BIEC2_808500	CGAAGGC	0.0172	-0.1	0.791	0.374
7	7	3	105046433	105336590	BIEC2_808442	BIEC2_849694	GCGAAGG	0.0177	-0.0987	0.787	0.375
8	7	3	105046433	105363241	BIEC2_808442	BIEC2_808500	GCGAAGGC	0.0177	-0.0987	0.787	0.375
9	7	3	105046433	105407955	BIEC2_808442	BIEC2_808516	GCGAAGGCG	0.0177	-0.0987	0.787	0.375
6	8	3	104821176	104986284	BIEC2_808412	BIEC2_808432	GGAGGC	0.0717	-0.063	0.782	0.377
6	8	3	104821176	104986284	BIEC2_808412	BIEC2_808432	AAAGGA	0.0286	-0.0869	0.777	0.379
9	10	3	106074186	106352284	BIEC2_849861	BIEC2_808722	AAAAGGAAA	0.0929	0.0489	0.768	0.381
8	9	3	104817679	104986284	BIEC2_808406	BIEC2_808432	AGGGAAGC	0.209	-0.0359	0.756	0.385
7	9	3	104817679	104941985	BIEC2_808406	BIEC2_808426	AGGGAAG	0.209	-0.0357	0.748	0.387
7	8	3	104820735	104986284	BIEC2_808411	BIEC2_808432	GGGAAGC	0.209	-0.0357	0.748	0.387
3	4	3	104583040	104738024	BIEC2-808366	BIEC2_808387	AAA	0.0501	-0.0666	0.746	0.388
6	8	3	104820735	104941985	BIEC2_808411	BIEC2_808426	GGGAAG	0.209	-0.0355	0.74	0.39
2	3	3	105074484	105131873	BIEC2_808446	BIEC2_808456	CG	0.0194	-0.0884	0.731	0.393
2	3	3	105131873	105163077	BIEC2_808456	BIEC2_808466	GA	0.0194	-0.0884	0.731	0.393
3	4	3	105074484	105163077	BIEC2_808446	BIEC2_808466	CGA	0.0194	-0.0884	0.731	0.393
3	4	3	105131873	105219978	BIEC2_808456	BIEC2_808473	GAA	0.0194	-0.0884	0.731	0.393
4	7	3	104821920	104941985	BIEC2-808415	BIEC2_808426	GAAG	0.208	-0.0356	0.731	0.393
4	5	3	104986284	105131873	BIEC2_808432	BIEC2_808456	CGCG	0.0194	-0.0884	0.731	0.393
4	5	3	105046433	105163077	BIEC2_808442	BIEC2_808466	GCGA	0.0194	-0.0884	0.731	0.393
4	4	3	105074484	105219978	BIEC2_808446	BIEC2_808473	CGAA	0.0194	-0.0884	0.731	0.393
5	6	3	104986284	105163077	BIEC2_808432	BIEC2_808466	CGCGA	0.0194	-0.0884	0.731	0.393
5	5	3	105046433	105219978	BIEC2_808442	BIEC2_808473	GCGAA	0.0194	-0.0884	0.731	0.393
6	6	3	104986284	105219978	BIEC2_808432	BIEC2_808473	CGCGAA	0.0194	-0.0884	0.731	0.393
7	7	3	104986284	105297394	BIEC2_808432	BIEC2_808489	CGCGAAG	0.0194	-0.0884	0.731	0.393
8	8	3	104986284	105336590	BIEC2_808432	BIEC2_849694	CGCGAAGG	0.0194	-0.0884	0.731	0.393
9	8	3	104986284	105363241	BIEC2_808432	BIEC2_808500	CGCGAAGGC	0.0194	-0.0884	0.731	0.393
4	5	3	104583040	104817679	BIEC2-808366	BIEC2_808406	AAAA	0.0501	-0.0657	0.726	0.395
5	8	3	104821920	104986284	BIEC2-808415	BIEC2_808432	GAAGC	0.208	-0.0354	0.723	0.396
6	8	3	104821176	104986284	BIEC2_808412	BIEC2_808432	GGAAGC	0.208	-0.0354	0.722	0.396
5	8	3	104821176	104941985	BIEC2_808412	BIEC2_808426	GGAAG	0.208	-0.0351	0.712	0.399
9	10	3	106074186	106352284	BIEC2_849861	BIEC2_808722	AAAGGAGAA	0.0199	-0.11	0.71	0.4
4	5	3	104843407	104986284	BIEC2_808417	BIEC2_808432	AGGA	0.0291	-0.0828	0.699	0.404
2	3	3	106159781	106192557	BIEC2_849875	BIEC2_808682	AG	0.0353	-0.0731	0.692	0.406
2	3	3	106192557	106212324	BIEC2_808682	BIEC2_849888	GA	0.0353	-0.0731	0.692	0.406
3	4	3	106159781	106212324	BIEC2_849875	BIEC2_849888	AGA	0.0353	-0.0731	0.692	0.406
3	4	3	106192557	106272076	BIEC2_808682	BIEC2_808693	GAA	0.0353	-0.0731	0.692	0.406
4	5	3	106159781	106272076	BIEC2_849875	BIEC2_808693	AGAA	0.0353	-0.0731	0.692	0.406
4	5	3	106192557	106272092	BIEC2_808682	BIEC2_808694	GAAA	0.0353	-0.0731	0.692	0.406
5	6	3	106159781	106272092	BIEC2_849875	BIEC2_808694	AGAAA	0.0353	-0.0731	0.692	0.406
5	5	3	106192557	106272331	BIEC2_808682	BIEC2_808695	GAAAG	0.0353	-0.0731	0.692	0.406
6	6	3	106159781	106272331	BIEC2_849875	BIEC2_808695	AGAAAG	0.0353	-0.0731	0.692	0.406
6	7	3	106192557	106323816	BIEC2_808682	BIEC2_808703	GAAAGC	0.0353	-0.0731	0.692	0.406
8	9	3	104817679	104986284	BIEC2_808406	BIEC2_808432	AGGGAGGC	0.0717	-0.0588	0.692	0.406
8	7	3	106192557	106374194	BIEC2_808682	BIEC2_849930	GAAAGCGA	0.0353	-0.0731	0.692	0.406
9	10	3	106159781	106374194	BIEC2_849875	BIEC2_849930	AGAAAGCGA	0.0353	-0.0731	0.692	0.406
9	8	3	106192557	106517004	BIEC2_808682	BIEC2_849954	GAAAGCGAA	0.0353	-0.0731	0.692	0.406
5	7	3	104843407	105046433	BIEC2_808417	BIEC2_808442	AGGAG	0.0292	-0.0816	0.685	0.408
2	3	3	105046433	105074484	BIEC2_808442	BIEC2_808446	GA	0.0268	-0.0855	0.682	0.409
3	4	3	105046433	105131873	BIEC2_808442	BIEC2_808456	GAA	0.0269	-0.085	0.679	0.41
8	9	3	104817679	104986284	BIEC2_808406	BIEC2_808432	AAAAAGGA	0.0265	-0.0839	0.673	0.412
8	8	3	104892900	105219978	BIEC2_849619	BIEC2_808473	AGCACAAA	0.194	-0.0342	0.673	0.412
9	11	3	104817679	105046433	BIEC2_808406	BIEC2_808442	AAAAAGGAG	0.0265	-0.0839	0.673	0.412
9	9	3	104843407	105219978	BIEC2_808417	BIEC2_808473	AAGCACAAA	0.194	-0.0338	0.656	0.418
2	3	3	105829484	105830625	BIEC2_808577	BIEC2_808579	AA	0.0362	-0.069	0.652	0.42
5	5	3	105074484	105297394	BIEC2_808446	BIEC2_808489	AAACG	0.0282	-0.0799	0.651	0.42
2	3	3	105074484	105131873	BIEC2_808446	BIEC2_808456	AA	0.0283	-0.0792	0.643	0.423
3	4	3	104986284	105074484	BIEC2_808432	BIEC2_808446	AGA	0.0283	-0.0792	0.643	0.423
3	4	3	105074484	105163077	BIEC2_808446	BIEC2_808466	AAA	0.0283	-0.0792	0.643	0.423
4	4	3	104941985	105074484	BIEC2_808426	BIEC2_808446	GAGA	0.0283	-0.0792	0.643	0.423
4	5	3	104986284	105131873	BIEC2_808432	BIEC2_808456	AGAA	0.0283	-0.0792	0.643	0.423
4	5	3	105046433	105163077	BIEC2_808442	BIEC2_808466	GAAA	0.0283	-0.0792	0.643	0.423
4	4	3	105074484	105219978	BIEC2_808446	BIEC2_808473	AAAC	0.0283	-0.0792	0.643	0.423
5	6	3	104892900	105074484	BIEC2_849619	BIEC2_808446	GGAGA	0.0283	-0.0792	0.643	0.423
5	5	3	104941985	105131873	BIEC2_808426	BIEC2_808456	GAGAA	0.0283	-0.0792	0.643	0.423
5	6	3	104986284	105163077	BIEC2_808432	BIEC2_808466	AGAAA	0.0283	-0.0792	0.643	0.423
5	5	3	105046433	105219978	BIEC2_808442	BIEC2_808473	GAAAC	0.0283	-0.0792	0.643	0.423
6	7	3	104843407	105074484	BIEC2_808417	BIEC2_808446	AGGAGA	0.0283	-0.0792	0.643	0.423
6	7	3	104892900	105131873	BIEC2_849619	BIEC2_808456	GGAGAA	0.0283	-0.0792	0.643	0.423
6	6	3	104941985	105163077	BIEC2_808426	BIEC2_808466	GAGAAA	0.0283	-0.0792	0.643	0.423
6	6	3	104986284	105219978	BIEC2_808432	BIEC2_808473	AGAAAC	0.0283	-0.0792	0.643	0.423
6	6	3	105046433	105297394	BIEC2_808442	BIEC2_808489	GAAACG	0.0283	-0.0792	0.643	0.423
6	6	3	105074484	105336590	BIEC2_808446	BIEC2_849694	AAACGA	0.0282	-0.0792	0.643	0.423
7	8	3	104820735	104986284	BIEC2_808411	BIEC2_808432	AAAAGGA	0.0283	-0.0792	0.643	0.423
7	10	3	104821176	105046433	BIEC2_808412	BIEC2_808442	AAAGGAG	0.0283	-0.0792	0.643	0.423
7	10	3	104821920	105074484	BIEC2-808415	BIEC2_808446	AAGGAGA	0.0283	-0.0792	0.643	0.423
7	8	3	104843407	105131873	BIEC2_808417	BIEC2_808456	AGGAGAA	0.0283	-0.0792	0.643	0.423
7	8	3	104892900	105163077	BIEC2_849619	BIEC2_808466	GGAGAAA	0.0283	-0.0792	0.643	0.423
7	6	3	104941985	105219978	BIEC2_808426	BIEC2_808473	GAGAAAC	0.0283	-0.0792	0.643	0.423
7	7	3	104986284	105297394	BIEC2_808432	BIEC2_808489	AGAAACG	0.0283	-0.0792	0.643	0.423
8	10	3	104820735	105046433	BIEC2_808411	BIEC2_808442	AAAAGGAG	0.0283	-0.0792	0.643	0.423
8	10	3	104821176	105074484	BIEC2_808412	BIEC2_808446	AAAGGAGA	0.0283	-0.0792	0.643	0.423
8	11	3	104821920	105131873	BIEC2-808415	BIEC2_808456	AAGGAGAA	0.0283	-0.0792	0.643	0.423
8	9	3	104843407	105163077	BIEC2_808417	BIEC2_808466	AGGAGAAA	0.0283	-0.0792	0.643	0.423
8	8	3	104892900	105219978	BIEC2_849619	BIEC2_808473	GGAGAAAC	0.0283	-0.0792	0.643	0.423
8	7	3	104941985	105297394	BIEC2_808426	BIEC2_808489	GAGAAACG	0.0283	-0.0792	0.643	0.423
8	8	3	104986284	105336590	BIEC2_808432	BIEC2_849694	AGAAACGA	0.0283	-0.0792	0.643	0.423
9	10	3	104738024	104986284	BIEC2_808387	BIEC2_808432	AAAAAAGGA	0.0283	-0.0792	0.643	0.423
9	10	3	104820735	105074484	BIEC2_808411	BIEC2_808446	AAAAGGAGA	0.0283	-0.0792	0.643	0.423
9	11	3	104821176	105131873	BIEC2_808412	BIEC2_808456	AAAGGAGAA	0.0283	-0.0792	0.643	0.423
9	11	3	104821920	105163077	BIEC2-808415	BIEC2_808466	AAGGAGAAA	0.0283	-0.0792	0.643	0.423
9	9	3	104843407	105219978	BIEC2_808417	BIEC2_808473	AGGAGAAAC	0.0283	-0.0792	0.643	0.423
9	8	3	104941985	105336590	BIEC2_808426	BIEC2_849694	GAGAAACGA	0.0283	-0.0792	0.643	0.423
9	8	3	104986284	105363241	BIEC2_808432	BIEC2_808500	AGAAACGAC	0.0283	-0.0792	0.643	0.423
7	6	3	106192557	106352284	BIEC2_808682	BIEC2_808722	GAAAGCG	0.0344	-0.0708	0.632	0.427
8	10	3	106159781	106352284	BIEC2_849875	BIEC2_808722	AGAAAGCG	0.0345	-0.0708	0.632	0.427
5	6	3	106272331	106517004	BIEC2_808695	BIEC2_849954	AAAGA	0.184	-0.0342	0.626	0.429
6	6	3	106272092	106517004	BIEC2_808694	BIEC2_849954	GAAAGA	0.184	-0.0342	0.626	0.429
7	8	3	104843407	105131873	BIEC2_808417	BIEC2_808456	AGGCGCG	0.0176	-0.0853	0.621	0.431
8	7	3	106212324	106517004	BIEC2_849888	BIEC2_849954	AGGAAAGA	0.183	-0.034	0.621	0.431
9	8	3	106192557	106517004	BIEC2_808682	BIEC2_849954	AAGGAAAGA	0.183	-0.034	0.621	0.431
7	6	3	105074484	105363241	BIEC2_808446	BIEC2_808500	AAACGAC	0.0283	-0.0773	0.615	0.433
8	10	3	105997843	106272092	BIEC2_808645	BIEC2_808694	GAAAAAGA	0.0755	0.0524	0.611	0.435
7	6	3	106272076	106517004	BIEC2_808693	BIEC2_849954	GGAAAGA	0.184	-0.0336	0.604	0.437
9	11	3	104821920	105163077	BIEC2-808415	BIEC2_808466	GAAGCGCAA	0.0124	-0.115	0.6	0.439
5	8	3	104821920	104986284	BIEC2-808415	BIEC2_808432	AAGGA	0.0277	-0.0786	0.587	0.444
9	10	3	104820735	105074484	BIEC2_808411	BIEC2_808446	GGGAGGCGC	0.0699	-0.0533	0.582	0.446
7	10	3	104821920	105074484	BIEC2-808415	BIEC2_808446	GAGGCGC	0.0701	-0.0528	0.573	0.449
6	10	3	104821920	105046433	BIEC2-808415	BIEC2_808442	GAGGCG	0.0701	-0.0528	0.573	0.45
9	10	3	106159781	106374194	BIEC2_849875	BIEC2_849930	AAAGGAAAG	0.138	0.0384	0.544	0.461
8	10	3	106159781	106352284	BIEC2_849875	BIEC2_808722	AAAGGAAA	0.139	0.0382	0.542	0.462
8	11	3	104821920	105131873	BIEC2-808415	BIEC2_808456	AAGGCGCG	0.0186	-0.0769	0.532	0.466
9	11	3	104821176	105131873	BIEC2_808412	BIEC2_808456	GAAGGCGCG	0.0186	-0.0769	0.532	0.466
9	11	3	104821920	105163077	BIEC2-808415	BIEC2_808466	AAGGCGCGA	0.0186	-0.0769	0.531	0.466
5	5	3	104941985	105131873	BIEC2_808426	BIEC2_808456	GCGCG	0.0186	-0.0766	0.527	0.468
6	6	3	104941985	105163077	BIEC2_808426	BIEC2_808466	GCGCGA	0.0186	-0.0766	0.527	0.468
7	6	3	104941985	105219978	BIEC2_808426	BIEC2_808473	GCGCGAA	0.0186	-0.0766	0.527	0.468
7	12	3	106159781	106323816	BIEC2_849875	BIEC2_808703	AGAAAGA	0.0116	-0.115	0.527	0.468
8	9	3	104843407	105163077	BIEC2_808417	BIEC2_808466	AGGCGCGA	0.0186	-0.0764	0.525	0.469
9	9	3	104843407	105219978	BIEC2_808417	BIEC2_808473	AGGCGCGAA	0.0186	-0.0764	0.525	0.469
8	11	3	104821920	105131873	BIEC2-808415	BIEC2_808456	GAGGCGCA	0.0698	-0.0503	0.522	0.47
6	7	3	104892900	105131873	BIEC2_849619	BIEC2_808456	GGCGCG	0.0186	-0.0761	0.52	0.471
7	8	3	104892900	105163077	BIEC2_849619	BIEC2_808466	GGCGCGA	0.0186	-0.0761	0.52	0.471
8	8	3	104892900	105219978	BIEC2_849619	BIEC2_808473	GGCGCGAA	0.0186	-0.0761	0.52	0.471
9	10	3	105874361	106049666	BIEC2_808600	BIEC2_808653	AAAGGAGGA	0.0423	0.0573	0.517	0.473
8	11	3	106074186	106323816	BIEC2_849861	BIEC2_808703	ACAAAAGA	0.0233	-0.0829	0.51	0.475
7	12	3	106159781	106323816	BIEC2_849875	BIEC2_808703	CAAAAGA	0.0231	-0.0835	0.509	0.476
9	11	3	104583040	104892900	BIEC2-808366	BIEC2_849619	AGGAAGAGG	0.0235	-0.0838	0.508	0.476
7	12	3	106159781	106323816	BIEC2_849875	BIEC2_808703	AAGGAGA	0.0185	-0.097	0.504	0.478
9	8	3	105874840	106074186	BIEC2-808606	BIEC2_849861	AAGGAGGAA	0.0436	0.0578	0.503	0.479
2	3	3	105219978	105297394	BIEC2_808473	BIEC2_808489	CG	0.0265	-0.0734	0.5	0.48
3	4	3	105219978	105336590	BIEC2_808473	BIEC2_849694	CGA	0.0266	-0.0724	0.488	0.485
9	5	3	105131873	105547002	BIEC2_808456	BIEC2_808543	AACGACAGA	0.0252	-0.073	0.488	0.485
9	11	3	104583040	104892900	BIEC2-808366	BIEC2_849619	GAAAGGGAG	0.0563	-0.05	0.484	0.487
8	7	3	104941985	105297394	BIEC2_808426	BIEC2_808489	GCGCGAAG	0.0131	-0.0849	0.481	0.488
9	8	3	104941985	105336590	BIEC2_808426	BIEC2_849694	GCGCGAAGG	0.0131	-0.0849	0.481	0.488
9	9	3	104892900	105297394	BIEC2_849619	BIEC2_808489	GGCGCGAAG	0.0131	-0.0841	0.474	0.491
8	8	3	105874840	106049666	BIEC2-808606	BIEC2_808653	AAGGAGGA	0.0455	0.0547	0.471	0.493
5	6	3	104892900	105074484	BIEC2_849619	BIEC2_808446	AGCAC	0.195	-0.0284	0.465	0.495
7	8	3	104892900	105163077	BIEC2_849619	BIEC2_808466	AGCACAA	0.195	-0.0285	0.467	0.495
6	7	3	104892900	105131873	BIEC2_849619	BIEC2_808456	AGCACA	0.195	-0.0284	0.465	0.496
4	6	3	104892900	105046433	BIEC2_849619	BIEC2_808442	AGCA	0.195	-0.0283	0.462	0.497
6	10	3	104821920	105046433	BIEC2-808415	BIEC2_808442	AAGGAG	0.0285	-0.0678	0.463	0.497
8	9	3	104843407	105163077	BIEC2_808417	BIEC2_808466	AAGCACAA	0.195	-0.0281	0.455	0.5
5	7	3	104843407	105046433	BIEC2_808417	BIEC2_808442	AAGCA	0.195	-0.0281	0.453	0.501
6	7	3	104843407	105074484	BIEC2_808417	BIEC2_808446	AAGCAC	0.195	-0.0281	0.453	0.501
7	8	3	104843407	105131873	BIEC2_808417	BIEC2_808456	AAGCACA	0.195	-0.0281	0.453	0.501
8	10	3	104820735	105046433	BIEC2_808411	BIEC2_808442	GGGAGGCG	0.0686	-0.0466	0.438	0.508
7	10	3	104821176	105046433	BIEC2_808412	BIEC2_808442	GGAGGCG	0.0688	-0.0462	0.43	0.512
8	10	3	104821176	105074484	BIEC2_808412	BIEC2_808446	GGAGGCGC	0.0688	-0.0462	0.43	0.512
8	9	3	104583040	104843407	BIEC2-808366	BIEC2_808417	GGGAAGAG	0.0877	0.0359	0.411	0.522
8	4	3	105297394	105767304	BIEC2_808489	BIEC2_849774	GACAGAAA	0.0273	-0.0643	0.405	0.525
8	10	3	106159781	106352284	BIEC2_849875	BIEC2_808722	AAGGAGAA	0.018	-0.0884	0.405	0.525
9	10	3	106159781	106374194	BIEC2_849875	BIEC2_849930	AAGGAGAAG	0.018	-0.0883	0.405	0.525
9	11	3	105947243	106272092	BIEC2_808640	BIEC2_808694	GGAAAAAAA	0.0722	0.0376	0.402	0.527
9	5	3	105219978	105767304	BIEC2_808473	BIEC2_849774	CGACAGAAA	0.0274	-0.0634	0.392	0.531
9	10	3	105997843	106272331	BIEC2_808645	BIEC2_808695	GAAAAAGAG	0.0746	0.042	0.39	0.533
7	4	3	105336590	105767304	BIEC2_849694	BIEC2_849774	ACAGAAA	0.0275	-0.0625	0.387	0.534
9	11	3	104821176	105131873	BIEC2_808412	BIEC2_808456	GGAGGCGCA	0.0685	-0.0437	0.386	0.535
8	4	3	105297394	105767304	BIEC2_808489	BIEC2_849774	AGAGAAGA	0.138	0.0284	0.357	0.55
5	6	3	106272331	106517004	BIEC2_808695	BIEC2_849954	GCGAA	0.127	-0.0292	0.349	0.555
6	6	3	106272092	106517004	BIEC2_808694	BIEC2_849954	AGCGAA	0.127	-0.0292	0.349	0.555
4	5	3	106272331	106374194	BIEC2_808695	BIEC2_849930	GCGA	0.127	-0.0292	0.348	0.556
5	5	3	106272092	106374194	BIEC2_808694	BIEC2_849930	AGCGA	0.127	-0.0292	0.348	0.556
9	11	3	104817679	105046433	BIEC2_808406	BIEC2_808442	AGGGAGGCG	0.0692	-0.041	0.345	0.557
8	8	3	106049666	106272331	BIEC2_808653	BIEC2_808695	GAAAAGGA	0.147	0.0277	0.341	0.559
3	5	3	106272331	106352284	BIEC2_808695	BIEC2_808722	GCG	0.126	-0.0286	0.333	0.564
4	5	3	106272092	106352284	BIEC2_808694	BIEC2_808722	AGCG	0.126	-0.0286	0.333	0.564
7	8	3	104583040	104821920	BIEC2-808366	BIEC2-808415	GAAAGGG	0.0791	0.0355	0.322	0.571
2	2	3	106352284	106374194	BIEC2_808722	BIEC2_849930	GA	0.135	-0.027	0.316	0.574
2	3	3	106374194	106517004	BIEC2_849930	BIEC2_849954	AA	0.135	-0.027	0.316	0.574
3	3	3	106323816	106374194	BIEC2_808703	BIEC2_849930	CGA	0.135	-0.027	0.316	0.574
3	3	3	106352284	106517004	BIEC2_808722	BIEC2_849954	GAA	0.135	-0.027	0.316	0.574
4	4	3	106323816	106517004	BIEC2_808703	BIEC2_849954	CGAA	0.135	-0.027	0.316	0.574
6	8	3	104583040	104821176	BIEC2-808366	BIEC2_808412	GAAAGG	0.0788	0.0348	0.307	0.58
6	10	3	104821920	105046433	BIEC2-808415	BIEC2_808442	GAAGCA	0.195	-0.0228	0.304	0.582
7	10	3	104821920	105074484	BIEC2-808415	BIEC2_808446	GAAGCAC	0.195	-0.0228	0.304	0.582
8	10	3	104820735	105046433	BIEC2_808411	BIEC2_808442	GGGAAGCA	0.194	-0.0228	0.303	0.582
8	11	3	104821920	105131873	BIEC2-808415	BIEC2_808456	GAAGCACA	0.195	-0.0228	0.304	0.582
9	10	3	104820735	105074484	BIEC2_808411	BIEC2_808446	GGGAAGCAC	0.194	-0.0228	0.303	0.582
9	11	3	104821920	105163077	BIEC2-808415	BIEC2_808466	GAAGCACAA	0.195	-0.0228	0.304	0.582
9	10	3	105997843	106272331	BIEC2_808645	BIEC2_808695	GGAAAAGGA	0.145	0.026	0.301	0.584
3	4	3	105163077	105297394	BIEC2_808466	BIEC2_808489	ACG	0.0283	-0.0543	0.296	0.586
2	3	3	106323816	106352284	BIEC2_808703	BIEC2_808722	CG	0.134	-0.0263	0.296	0.587
7	12	3	106159781	106323816	BIEC2_849875	BIEC2_808703	AGAAAGC	0.0238	-0.0603	0.294	0.588
9	11	3	104817679	105046433	BIEC2_808406	BIEC2_808442	AGGGAAGCA	0.194	-0.0225	0.294	0.588
7	10	3	104821176	105046433	BIEC2_808412	BIEC2_808442	GGAAGCA	0.195	-0.0224	0.291	0.59
8	10	3	104821176	105074484	BIEC2_808412	BIEC2_808446	GGAAGCAC	0.195	-0.0224	0.291	0.59
9	11	3	104821176	105131873	BIEC2_808412	BIEC2_808456	GGAAGCACA	0.195	-0.0224	0.291	0.59
5	7	3	104583040	104820735	BIEC2-808366	BIEC2_808411	GAAAG	0.0787	0.0338	0.289	0.591
4	5	3	105131873	105297394	BIEC2_808456	BIEC2_808489	AACG	0.0283	-0.0534	0.288	0.592
9	11	3	104583040	104892900	BIEC2-808366	BIEC2_849619	GGGAAGAGG	0.0887	0.03	0.287	0.592
4	5	3	104583040	104817679	BIEC2-808366	BIEC2_808406	GGGA	0.105	0.0291	0.285	0.594
4	5	3	105163077	105336590	BIEC2_808466	BIEC2_849694	ACGA	0.0284	-0.0526	0.28	0.597
5	6	3	105904688	106074186	BIEC2_808625	BIEC2_849861	GGGAG	0.0291	-0.0514	0.274	0.601
6	6	3	105884170	106074186	BIEC2-808622	BIEC2_849861	AGGGAG	0.0291	-0.0514	0.274	0.601
5	6	3	105131873	105336590	BIEC2_808456	BIEC2_849694	AACGA	0.0285	-0.0516	0.272	0.602
5	6	3	105884170	106049666	BIEC2-808622	BIEC2_808653	AGGGA	0.029	-0.0515	0.272	0.602
4	5	3	105219978	105363241	BIEC2_808473	BIEC2_808500	CGAC	0.0285	-0.0515	0.27	0.603
4	5	3	105297394	105407955	BIEC2_808489	BIEC2_808516	GACA	0.0285	-0.0515	0.27	0.603
5	5	3	105163077	105363241	BIEC2_808466	BIEC2_808500	ACGAC	0.0285	-0.0515	0.271	0.603
5	5	3	105219978	105407955	BIEC2_808473	BIEC2_808516	CGACA	0.0285	-0.0515	0.27	0.603
5	5	3	105297394	105525925	BIEC2_808489	BIEC2_808533	GACAG	0.0285	-0.0515	0.27	0.603
6	5	3	105163077	105407955	BIEC2_808466	BIEC2_808516	ACGACA	0.0285	-0.0515	0.271	0.603
6	5	3	105219978	105525925	BIEC2_808473	BIEC2_808533	CGACAG	0.0285	-0.0515	0.27	0.603
7	7	3	105904688	106192557	BIEC2_808625	BIEC2_808682	GGGAGAG	0.0292	-0.0511	0.271	0.603
9	8	3	105829484	105947243	BIEC2_808577	BIEC2_808640	GCAAAGGGG	0.0998	-0.0282	0.27	0.604
7	5	3	105219978	105547002	BIEC2_808473	BIEC2_808543	CGACAGA	0.0286	-0.0511	0.267	0.605
7	8	3	106049666	106272092	BIEC2_808653	BIEC2_808694	GAAAAGG	0.145	0.0246	0.268	0.605
6	6	3	105131873	105363241	BIEC2_808456	BIEC2_808500	AACGAC	0.0286	-0.0505	0.262	0.609
8	8	3	105904688	106212324	BIEC2_808625	BIEC2_849888	GGGAGAGA	0.0292	-0.0499	0.259	0.611
7	8	3	105874840	105997843	BIEC2-808606	BIEC2_808645	GGAAGGG	0.03	-0.0485	0.257	0.613
5	5	3	105829484	105875809	BIEC2_808577	BIEC2_808608	AAGGG	0.0298	-0.0492	0.255	0.614
6	6	3	105829484	105876397	BIEC2_808577	BIEC2_808617	AAGGGA	0.0298	-0.0492	0.255	0.614
6	5	3	105297394	105547002	BIEC2_808489	BIEC2_808543	GACAGA	0.0274	-0.0507	0.25	0.617
4	5	3	105884170	105997843	BIEC2-808622	BIEC2_808645	AGGG	0.0299	-0.0482	0.248	0.618
7	5	3	105297394	105630163	BIEC2_808489	BIEC2_849751	GACAGAA	0.0274	-0.0506	0.249	0.618
8	5	3	105219978	105630163	BIEC2_808473	BIEC2_849751	CGACAGAA	0.0274	-0.0506	0.249	0.618
9	4	3	105297394	105829484	BIEC2_808489	BIEC2_808577	AGAGAAGAG	0.137	0.0236	0.246	0.62
6	7	3	105904688	106159781	BIEC2_808625	BIEC2_849875	GGGAGA	0.0284	-0.0492	0.243	0.622
4	4	3	105525925	105767304	BIEC2_808533	BIEC2_849774	GAAA	0.028	-0.049	0.241	0.624
5	4	3	105407955	105767304	BIEC2_808516	BIEC2_849774	AGAAA	0.028	-0.049	0.241	0.624
9	5	3	105219978	105767304	BIEC2_808473	BIEC2_849774	AAGAGAAGA	0.137	0.0234	0.241	0.624
7	7	3	105884170	106159781	BIEC2-808622	BIEC2_849875	AGGGAGA	0.0283	-0.0487	0.238	0.626
8	7	3	105884170	106192557	BIEC2-808622	BIEC2_808682	AGGGAGAG	0.0283	-0.0486	0.237	0.627
8	10	3	105997843	106272092	BIEC2_808645	BIEC2_808694	GGAAAAGG	0.144	0.0228	0.232	0.63
3	4	3	104583040	104738024	BIEC2-808366	BIEC2_808387	GGG	0.109	0.0256	0.231	0.631
3	4	3	105884170	105947243	BIEC2-808622	BIEC2_808640	AGG	0.03	-0.0464	0.231	0.631
9	8	3	105884170	106212324	BIEC2-808622	BIEC2_849888	AGGGAGAGA	0.0284	-0.0475	0.227	0.634
6	5	3	105336590	105630163	BIEC2_849694	BIEC2_849751	ACAGAA	0.0277	-0.0471	0.22	0.639
9	9	3	105904688	106272076	BIEC2_808625	BIEC2_808693	GGGAGAGAA	0.0294	-0.0457	0.22	0.639
3	4	3	105829484	105874361	BIEC2_808577	BIEC2_808600	AAG	0.0295	-0.0461	0.218	0.64
4	4	3	105829484	105874840	BIEC2_808577	BIEC2-808606	AAGG	0.0295	-0.0461	0.218	0.64
5	5	3	105336590	105547002	BIEC2_849694	BIEC2_808543	ACAGA	0.0277	-0.0468	0.217	0.642
2	3	3	105163077	105219978	BIEC2_808466	BIEC2_808473	AC	0.0292	-0.045	0.214	0.644
2	3	3	105363241	105407955	BIEC2_808500	BIEC2_808516	CA	0.0292	-0.045	0.214	0.644
2	2	3	105407955	105525925	BIEC2_808516	BIEC2_808533	AG	0.0292	-0.045	0.214	0.644
2	2	3	105407955	105525925	BIEC2_808516	BIEC2_808533	GA	0.971	0.045	0.214	0.644
2	3	3	105525925	105547002	BIEC2_808533	BIEC2_808543	GA	0.0292	-0.045	0.214	0.644
3	4	3	105131873	105219978	BIEC2_808456	BIEC2_808473	AAC	0.0292	-0.045	0.214	0.644
3	4	3	105336590	105407955	BIEC2_849694	BIEC2_808516	ACA	0.0292	-0.045	0.214	0.644
3	3	3	105363241	105525925	BIEC2_808500	BIEC2_808533	CAG	0.0292	-0.045	0.214	0.644
3	3	3	105407955	105547002	BIEC2_808516	BIEC2_808543	AGA	0.0292	-0.045	0.214	0.644
4	4	3	105336590	105525925	BIEC2_849694	BIEC2_808533	ACAG	0.0292	-0.045	0.214	0.644
7	6	3	105131873	105407955	BIEC2_808456	BIEC2_808516	AACGACA	0.0292	-0.045	0.214	0.644
7	5	3	105163077	105525925	BIEC2_808466	BIEC2_808533	ACGACAG	0.0292	-0.045	0.214	0.644
8	6	3	105131873	105525925	BIEC2_808456	BIEC2_808533	AACGACAG	0.0292	-0.045	0.214	0.644
9	10	3	105874361	106049666	BIEC2_808600	BIEC2_808653	GGGAAGGGA	0.023	0.0501	0.213	0.645
2	4	3	104583040	104737609	BIEC2-808366	BIEC2_808385	GG	0.108	0.0243	0.209	0.647
3	5	3	104738024	104820735	BIEC2_808387	BIEC2_808411	GAA	0.13	-0.0236	0.209	0.647
6	5	3	105363241	105767304	BIEC2_808500	BIEC2_849774	CAGAAA	0.0281	-0.0455	0.21	0.647
2	3	3	105630163	105767304	BIEC2_849751	BIEC2_849774	AA	0.0288	-0.045	0.208	0.649
2	3	3	104941985	104986284	BIEC2_808426	BIEC2_808432	GA	0.0328	-0.0415	0.205	0.651
3	4	3	104892900	104986284	BIEC2_849619	BIEC2_808432	GGA	0.0328	-0.0415	0.205	0.651
3	4	3	104941985	105046433	BIEC2_808426	BIEC2_808442	GAG	0.0328	-0.0415	0.205	0.651
4	6	3	104892900	105046433	BIEC2_849619	BIEC2_808442	GGAG	0.0328	-0.0415	0.205	0.651
4	6	3	104738024	104821176	BIEC2_808387	BIEC2_808412	GAAG	0.13	-0.0232	0.202	0.653
5	6	3	104738024	104821920	BIEC2_808387	BIEC2-808415	GAAGA	0.13	-0.0232	0.202	0.653
8	11	3	106074186	106323816	BIEC2_849861	BIEC2_808703	AAAAAAGC	0.0707	0.0274	0.202	0.653
2	3	3	105884170	105904688	BIEC2-808622	BIEC2_808625	AG	0.03	-0.0433	0.199	0.656
3	4	3	105547002	105767304	BIEC2_808543	BIEC2_849774	AAA	0.0289	-0.0439	0.198	0.656
4	5	3	104737609	104820735	BIEC2_808385	BIEC2_808411	GGAA	0.131	-0.023	0.199	0.656
7	12	3	106159781	106323816	BIEC2_849875	BIEC2_808703	AAAAAGC	0.071	0.027	0.197	0.657
8	8	3	105874840	106049666	BIEC2-808606	BIEC2_808653	GGAAGGGA	0.0298	-0.0433	0.196	0.658
5	6	3	104737609	104821176	BIEC2_808385	BIEC2_808412	GGAAG	0.131	-0.0226	0.193	0.661
6	6	3	104737609	104821920	BIEC2_808385	BIEC2-808415	GGAAGA	0.131	-0.0226	0.192	0.661
6	5	3	106272076	106374194	BIEC2_808693	BIEC2_849930	AAGCGA	0.13	-0.0213	0.193	0.661
7	6	3	106212324	106374194	BIEC2_849888	BIEC2_849930	AAAGCGA	0.13	-0.0213	0.193	0.661
7	6	3	106272076	106517004	BIEC2_808693	BIEC2_849954	AAGCGAA	0.13	-0.0213	0.193	0.661
8	7	3	106212324	106517004	BIEC2_849888	BIEC2_849954	AAAGCGAA	0.13	-0.0213	0.193	0.661
7	7	3	105876397	106074186	BIEC2_808617	BIEC2_849861	AAGGGAG	0.0296	-0.0423	0.19	0.663
6	7	3	105876397	106049666	BIEC2_808617	BIEC2_808653	AAGGGA	0.0294	-0.0422	0.187	0.665
9	11	3	105947243	106272092	BIEC2_808640	BIEC2_808694	AGGAAAAGG	0.142	0.0206	0.187	0.665
6	6	3	106212324	106352284	BIEC2_849888	BIEC2_808722	AAAGCG	0.129	-0.0207	0.181	0.67
5	4	3	105363241	105630163	BIEC2_808500	BIEC2_849751	CAGAA	0.0282	-0.0421	0.18	0.671
5	5	3	106272076	106352284	BIEC2_808693	BIEC2_808722	AAGCG	0.129	-0.0206	0.179	0.672
9	4	3	105297394	105829484	BIEC2_808489	BIEC2_808577	GACAGAAAA	0.0282	-0.042	0.18	0.672
5	6	3	105876397	105997843	BIEC2_808617	BIEC2_808645	AAGGG	0.0304	-0.0402	0.177	0.674
7	6	3	105525925	105874361	BIEC2_808533	BIEC2_808600	GAAAAAG	0.0283	-0.0416	0.177	0.674
8	5	3	105163077	105547002	BIEC2_808466	BIEC2_808543	ACGACAGA	0.0283	-0.0416	0.177	0.674
8	6	3	105525925	105874840	BIEC2_808533	BIEC2-808606	GAAAAAGG	0.0283	-0.0416	0.177	0.674
9	7	3	105525925	105875809	BIEC2_808533	BIEC2_808608	GAAAAAGGG	0.0283	-0.0416	0.177	0.674
5	4	3	105363241	105630163	BIEC2_808500	BIEC2_849751	AGAAG	0.159	-0.019	0.176	0.675
2	3	3	105884170	105904688	BIEC2-808622	BIEC2_808625	GG	0.892	0.0221	0.175	0.676
3	3	3	105525925	105630163	BIEC2_808533	BIEC2_849751	GAA	0.0283	-0.0413	0.175	0.676
4	4	3	105363241	105547002	BIEC2_808500	BIEC2_808543	CAGA	0.0282	-0.0415	0.175	0.676
4	3	3	105407955	105630163	BIEC2_808516	BIEC2_849751	AGAA	0.0283	-0.0413	0.175	0.676
5	4	3	105525925	105829484	BIEC2_808533	BIEC2_808577	GAAAA	0.0283	-0.0413	0.175	0.676
6	4	3	105407955	105829484	BIEC2_808516	BIEC2_808577	AGAAAA	0.0283	-0.0413	0.175	0.676
6	5	3	105525925	105830625	BIEC2_808533	BIEC2_808579	GAAAAA	0.0283	-0.0413	0.175	0.676
7	5	3	105363241	105829484	BIEC2_808500	BIEC2_808577	CAGAAAA	0.0283	-0.0413	0.175	0.676
7	5	3	105407955	105830625	BIEC2_808516	BIEC2_808579	AGAAAAA	0.0283	-0.0413	0.175	0.676
8	4	3	105336590	105829484	BIEC2_849694	BIEC2_808577	ACAGAAAA	0.0283	-0.0413	0.175	0.676
8	6	3	105363241	105830625	BIEC2_808500	BIEC2_808579	CAGAAAAA	0.0283	-0.0413	0.175	0.676
8	5	3	105407955	105874361	BIEC2_808516	BIEC2_808600	AGAAAAAG	0.0283	-0.0413	0.175	0.676
9	7	3	105336590	105830625	BIEC2_849694	BIEC2_808579	ACAGAAAAA	0.0283	-0.0413	0.175	0.676
9	7	3	105363241	105874361	BIEC2_808500	BIEC2_808600	CAGAAAAAG	0.0283	-0.0413	0.175	0.676
9	5	3	105407955	105874840	BIEC2_808516	BIEC2-808606	AGAAAAAGG	0.0283	-0.0413	0.175	0.676
7	9	3	104738024	104892900	BIEC2_808387	BIEC2_849619	AAGGGAA	0.01	0.074	0.171	0.679
8	9	3	104737609	104892900	BIEC2_808385	BIEC2_849619	AAAGGGAA	0.0102	0.074	0.171	0.679
5	6	3	106212324	106323816	BIEC2_849888	BIEC2_808703	AAAGC	0.129	-0.0199	0.168	0.682
4	5	3	106272076	106323816	BIEC2_808693	BIEC2_808703	AAGC	0.129	-0.0196	0.162	0.688
9	11	3	105947243	106272092	BIEC2_808640	BIEC2_808694	AGAACAAAA	0.0125	0.0623	0.161	0.688
7	6	3	105131873	105407955	BIEC2_808456	BIEC2_808516	AAAAGAG	0.14	0.0191	0.16	0.689
8	6	3	105131873	105525925	BIEC2_808456	BIEC2_808533	AAAAGAGA	0.14	0.0191	0.16	0.689
8	8	3	105876397	106159781	BIEC2_808617	BIEC2_849875	AAGGGAGA	0.0288	-0.0394	0.16	0.689
9	8	3	105876397	106192557	BIEC2_808617	BIEC2_808682	AAGGGAGAG	0.0288	-0.0394	0.16	0.689
2	2	3	106352284	106374194	BIEC2_808722	BIEC2_849930	AG	0.864	0.0189	0.158	0.691
4	5	3	105876397	105947243	BIEC2_808617	BIEC2_808640	AAGG	0.0305	-0.0378	0.157	0.692
7	8	3	104583040	104821920	BIEC2-808366	BIEC2-808415	GGGAAGA	0.0998	0.0216	0.158	0.692
9	8	3	105547002	105876397	BIEC2_808543	BIEC2_808617	AGAGCAAAA	0.136	0.0187	0.157	0.692
5	7	3	104583040	104820735	BIEC2-808366	BIEC2_808411	GGGAA	0.0991	0.0216	0.156	0.693
6	8	3	104583040	104821176	BIEC2-808366	BIEC2_808412	GGGAAG	0.1	0.0211	0.151	0.698
6	7	3	105875809	105997843	BIEC2_808608	BIEC2_808645	GAAGGG	0.0305	-0.0365	0.146	0.702
9	8	3	105874840	106074186	BIEC2-808606	BIEC2_849861	GGAAGGGAG	0.0283	-0.0383	0.146	0.702
2	3	3	105297394	105336590	BIEC2_808489	BIEC2_849694	AG	0.142	0.018	0.146	0.703
3	5	3	105297394	105363241	BIEC2_808489	BIEC2_808500	AGA	0.142	0.018	0.146	0.703
6	6	3	105131873	105363241	BIEC2_808456	BIEC2_808500	AAAAGA	0.139	0.0182	0.145	0.703
7	5	3	105163077	105525925	BIEC2_808466	BIEC2_808533	AAAGAGA	0.142	0.018	0.146	0.703
8	5	3	105163077	105547002	BIEC2_808466	BIEC2_808543	AAAGAGAA	0.142	0.018	0.146	0.703
5	6	3	105131873	105336590	BIEC2_808456	BIEC2_849694	AAAAG	0.139	0.0181	0.143	0.706
4	4	3	105363241	105547002	BIEC2_808500	BIEC2_808543	AGAA	0.161	-0.0168	0.141	0.708
4	5	3	105131873	105297394	BIEC2_808456	BIEC2_808489	AAAA	0.139	0.0179	0.139	0.709
3	4	3	105219978	105336590	BIEC2_808473	BIEC2_849694	AGG	0.818	0.016	0.137	0.712
3	4	3	105767304	105830625	BIEC2_849774	BIEC2_808579	AAA	0.0296	-0.0359	0.137	0.712
7	5	3	105219978	105547002	BIEC2_808473	BIEC2_808543	AAGAGAA	0.142	0.017	0.13	0.718
4	5	3	105219978	105363241	BIEC2_808473	BIEC2_808500	AAGA	0.142	0.017	0.129	0.719
4	5	3	105297394	105407955	BIEC2_808489	BIEC2_808516	AGAG	0.142	0.017	0.129	0.719
5	5	3	105163077	105363241	BIEC2_808466	BIEC2_808500	AAAGA	0.142	0.017	0.129	0.719
5	5	3	105219978	105407955	BIEC2_808473	BIEC2_808516	AAGAG	0.142	0.017	0.129	0.719
5	5	3	105297394	105525925	BIEC2_808489	BIEC2_808533	AGAGA	0.142	0.017	0.129	0.719
6	5	3	105163077	105407955	BIEC2_808466	BIEC2_808516	AAAGAG	0.142	0.017	0.129	0.719
6	5	3	105219978	105525925	BIEC2_808473	BIEC2_808533	AAGAGA	0.142	0.017	0.129	0.719
4	5	3	105163077	105336590	BIEC2_808466	BIEC2_849694	AAAG	0.141	0.0168	0.127	0.722
4	5	3	105875809	105904688	BIEC2_808608	BIEC2_808625	AAGG	0.137	0.0166	0.127	0.722
5	6	3	105874840	105904688	BIEC2-808606	BIEC2_808625	AAAGG	0.137	0.0166	0.127	0.722
6	6	3	105874361	105904688	BIEC2_808600	BIEC2_808625	AAAAGG	0.137	0.0166	0.127	0.722
9	5	3	105131873	105547002	BIEC2_808456	BIEC2_808543	AAAAGAGAA	0.139	0.0169	0.125	0.724
3	4	3	105163077	105297394	BIEC2_808466	BIEC2_808489	AAA	0.141	0.0166	0.123	0.726
6	5	3	105297394	105547002	BIEC2_808489	BIEC2_808543	AGAGAA	0.141	0.0166	0.123	0.726
7	5	3	105297394	105630163	BIEC2_808489	BIEC2_849751	AGAGAAG	0.141	0.0166	0.123	0.726
8	5	3	105219978	105630163	BIEC2_808473	BIEC2_849751	AAGAGAAG	0.141	0.0166	0.123	0.726
3	4	3	105874840	105876397	BIEC2-808606	BIEC2_808617	AAA	0.137	0.0162	0.12	0.729
3	4	3	105875809	105884170	BIEC2_808608	BIEC2-808622	AAG	0.137	0.0162	0.12	0.729
4	4	3	105874361	105876397	BIEC2_808600	BIEC2_808617	AAAA	0.137	0.0162	0.12	0.729
4	5	3	105874840	105884170	BIEC2-808606	BIEC2-808622	AAAG	0.137	0.0162	0.12	0.729
5	5	3	105874361	105884170	BIEC2_808600	BIEC2-808622	AAAAG	0.137	0.0162	0.12	0.729
5	6	3	105875809	105947243	BIEC2_808608	BIEC2_808640	GAAGG	0.0306	-0.0329	0.12	0.729
7	8	3	105875809	106049666	BIEC2_808608	BIEC2_808653	GAAGGGA	0.03	-0.0329	0.117	0.732
8	8	3	105875809	106074186	BIEC2_808608	BIEC2_849861	GAAGGGAG	0.03	-0.0329	0.117	0.732
9	9	3	105830625	105997843	BIEC2_808579	BIEC2_808645	CAAAGGGGG	0.0995	-0.0184	0.114	0.735
8	8	3	105830625	105947243	BIEC2_808579	BIEC2_808640	CAAAGGGG	0.0992	-0.0183	0.113	0.737
7	7	3	105830625	105904688	BIEC2_808579	BIEC2_808625	AAAAGGA	0.0757	-0.021	0.111	0.739
7	8	3	106049666	106272092	BIEC2_808653	BIEC2_808694	AAAAAGA	0.0886	0.0206	0.111	0.74
9	9	3	105875809	106159781	BIEC2_808608	BIEC2_849875	GAAGGGAGA	0.0295	-0.0318	0.107	0.743
2	3	3	105767304	105829484	BIEC2_849774	BIEC2_808577	AA	0.0295	-0.0314	0.104	0.747
2	3	3	105547002	105630163	BIEC2_808543	BIEC2_849751	AA	0.03	-0.0307	0.103	0.748
2	3	3	106074186	106159781	BIEC2_849861	BIEC2_849875	GA	0.03	-0.0307	0.103	0.748
3	4	3	105997843	106074186	BIEC2_808645	BIEC2_849861	GAG	0.03	-0.0307	0.103	0.748
3	3	3	106074186	106192557	BIEC2_849861	BIEC2_808682	GAG	0.03	-0.0307	0.103	0.748
4	5	3	105947243	106074186	BIEC2_808640	BIEC2_849861	GGAG	0.03	-0.0307	0.103	0.748
4	4	3	106074186	106212324	BIEC2_849861	BIEC2_849888	GAGA	0.03	-0.0307	0.103	0.748
5	5	3	105630163	105874361	BIEC2_849751	BIEC2_808600	AAAAG	0.03	-0.0307	0.103	0.748
5	5	3	106074186	106272076	BIEC2_849861	BIEC2_808693	GAGAA	0.03	-0.0307	0.103	0.748
6	6	3	105547002	105874361	BIEC2_808543	BIEC2_808600	AAAAAG	0.03	-0.0307	0.103	0.748
6	5	3	105630163	105874840	BIEC2_849751	BIEC2-808606	AAAAGG	0.03	-0.0307	0.103	0.748
6	6	3	106074186	106272092	BIEC2_849861	BIEC2_808694	GAGAAA	0.03	-0.0307	0.103	0.748
7	6	3	105547002	105874840	BIEC2_808543	BIEC2-808606	AAAAAGG	0.03	-0.0307	0.103	0.748
7	6	3	105630163	105875809	BIEC2_849751	BIEC2_808608	AAAAGGG	0.03	-0.0307	0.103	0.748
7	7	3	105767304	105876397	BIEC2_849774	BIEC2_808617	AAAGGGA	0.03	-0.0307	0.103	0.748
7	6	3	105829484	105884170	BIEC2_808577	BIEC2-808622	AAGGGAA	0.03	-0.0307	0.103	0.748
7	7	3	105947243	106212324	BIEC2_808640	BIEC2_849888	GGAGAGA	0.03	-0.0307	0.103	0.748
7	6	3	106074186	106272331	BIEC2_849861	BIEC2_808695	GAGAAAG	0.03	-0.0307	0.103	0.748
8	7	3	105547002	105875809	BIEC2_808543	BIEC2_808608	AAAAAGGG	0.03	-0.0307	0.103	0.748
8	7	3	105630163	105876397	BIEC2_849751	BIEC2_808617	AAAAGGGA	0.03	-0.0307	0.103	0.748
8	7	3	105767304	105884170	BIEC2_849774	BIEC2-808622	AAAGGGAA	0.03	-0.0307	0.103	0.748
8	7	3	105829484	105904688	BIEC2_808577	BIEC2_808625	AAGGGAAG	0.03	-0.0307	0.103	0.748
8	8	3	105947243	106272076	BIEC2_808640	BIEC2_808693	GGAGAGAA	0.03	-0.0307	0.103	0.748
8	11	3	106074186	106323816	BIEC2_849861	BIEC2_808703	GAGAAAGC	0.03	-0.0307	0.103	0.748
9	8	3	105547002	105876397	BIEC2_808543	BIEC2_808617	AAAAAGGGA	0.03	-0.0307	0.103	0.748
9	7	3	105630163	105884170	BIEC2_849751	BIEC2-808622	AAAAGGGAA	0.03	-0.0307	0.103	0.748
9	8	3	105767304	105904688	BIEC2_849774	BIEC2_808625	AAAGGGAAG	0.03	-0.0307	0.103	0.748
9	8	3	105829484	105947243	BIEC2_808577	BIEC2_808640	AAGGGAAGG	0.03	-0.0307	0.103	0.748
9	11	3	105947243	106272092	BIEC2_808640	BIEC2_808694	GGAGAGAAA	0.03	-0.0307	0.103	0.748
9	10	3	106074186	106352284	BIEC2_849861	BIEC2_808722	GAGAAAGCG	0.03	-0.0307	0.103	0.748
6	6	3	105767304	105875809	BIEC2_849774	BIEC2_808608	AAAGGG	0.03	-0.0306	0.102	0.749
2	3	3	105875809	105876397	BIEC2_808608	BIEC2_808617	AA	0.137	0.0149	0.102	0.75
5	5	3	105547002	105830625	BIEC2_808543	BIEC2_808579	AAAAA	0.03	-0.0305	0.101	0.75
4	5	3	105767304	105874361	BIEC2_849774	BIEC2_808600	AAAG	0.0299	-0.0304	0.0998	0.752
5	5	3	105767304	105874840	BIEC2_849774	BIEC2-808606	AAAGG	0.0299	-0.0304	0.0999	0.752
2	4	3	105336590	105363241	BIEC2_849694	BIEC2_808500	AA	0.0126	-0.0543	0.0931	0.76
4	4	3	105630163	105830625	BIEC2_849751	BIEC2_808579	AAAA	0.0297	-0.0295	0.0933	0.76
7	4	3	105336590	105767304	BIEC2_849694	BIEC2_849774	GAGAAGA	0.146	0.0141	0.0929	0.761
2	3	3	105884170	105904688	BIEC2-808622	BIEC2_808625	GA	0.0769	-0.0188	0.0909	0.763
2	3	3	106049666	106074186	BIEC2_808653	BIEC2_849861	AG	0.0301	-0.0289	0.0913	0.763
4	4	3	105547002	105829484	BIEC2_808543	BIEC2_808577	AAAA	0.0296	-0.029	0.0892	0.765
6	7	3	105874840	105947243	BIEC2-808606	BIEC2_808640	GGAAGG	0.0308	-0.0283	0.0897	0.765
9	9	3	105875809	106159781	BIEC2_808608	BIEC2_849875	AAGGAGGAA	0.134	0.0141	0.0892	0.765
3	3	3	105630163	105829484	BIEC2_849751	BIEC2_808577	AAA	0.0295	-0.0288	0.0882	0.767
3	4	3	105219978	105336590	BIEC2_808473	BIEC2_849694	AAG	0.14	0.0139	0.085	0.771
5	6	3	104738024	104821920	BIEC2_808387	BIEC2-808415	AAGGG	0.0822	0.0188	0.0839	0.772
2	3	3	105219978	105297394	BIEC2_808473	BIEC2_808489	AA	0.14	0.0137	0.0831	0.773
4	6	3	104738024	104821176	BIEC2_808387	BIEC2_808412	AAGG	0.0821	0.0187	0.0837	0.773
5	6	3	105947243	106159781	BIEC2_808640	BIEC2_849875	GGAGA	0.0294	-0.028	0.0832	0.773
6	6	3	105947243	106192557	BIEC2_808640	BIEC2_808682	GGAGAG	0.0294	-0.028	0.083	0.773
9	9	3	106049666	106323816	BIEC2_808653	BIEC2_808703	AGAGAAAGC	0.0294	-0.028	0.083	0.773
5	6	3	104737609	104821176	BIEC2_808385	BIEC2_808412	AAAGG	0.082	0.0185	0.0812	0.776
6	6	3	104737609	104821920	BIEC2_808385	BIEC2-808415	AAAGGG	0.0821	0.0185	0.0814	0.776
7	6	3	105074484	105363241	BIEC2_808446	BIEC2_808500	CAAAAGA	0.139	0.0136	0.0813	0.776
3	5	3	104738024	104820735	BIEC2_808387	BIEC2_808411	AAG	0.0823	0.0182	0.0787	0.779
2	3	3	105297394	105336590	BIEC2_808489	BIEC2_849694	GG	0.815	0.0118	0.0772	0.781
7	8	3	106049666	106272092	BIEC2_808653	BIEC2_808694	AGAGAAA	0.0292	-0.0271	0.0771	0.781
9	9	3	106049666	106323816	BIEC2_808653	BIEC2_808703	AAAAAGAGC	0.0738	0.0178	0.0772	0.781
5	5	3	105830625	105876397	BIEC2_808579	BIEC2_808617	CAAAA	0.136	0.0129	0.0765	0.782
5	6	3	105875809	105947243	BIEC2_808608	BIEC2_808640	AAGGA	0.137	0.0129	0.0765	0.782
6	6	3	105829484	105876397	BIEC2_808577	BIEC2_808617	GCAAAA	0.136	0.0129	0.0765	0.782
6	6	3	105830625	105884170	BIEC2_808579	BIEC2-808622	CAAAAG	0.136	0.0129	0.0765	0.782
6	7	3	105874840	105947243	BIEC2-808606	BIEC2_808640	AAAGGA	0.137	0.0129	0.0765	0.782
6	7	3	105875809	105997843	BIEC2_808608	BIEC2_808645	AAGGAG	0.136	0.0129	0.0765	0.782
7	7	3	105767304	105876397	BIEC2_849774	BIEC2_808617	AGCAAAA	0.136	0.0129	0.0765	0.782
7	6	3	105829484	105884170	BIEC2_808577	BIEC2-808622	GCAAAAG	0.136	0.0129	0.0765	0.782
7	7	3	105830625	105904688	BIEC2_808579	BIEC2_808625	CAAAAGG	0.136	0.0129	0.0765	0.782
7	7	3	105874361	105947243	BIEC2_808600	BIEC2_808640	AAAAGGA	0.136	0.0129	0.0765	0.782
7	8	3	105874840	105997843	BIEC2-808606	BIEC2_808645	AAAGGAG	0.136	0.0129	0.0765	0.782
7	8	3	105875809	106049666	BIEC2_808608	BIEC2_808653	AAGGAGG	0.136	0.0129	0.0765	0.782
8	7	3	105630163	105876397	BIEC2_849751	BIEC2_808617	GAGCAAAA	0.136	0.0129	0.0765	0.782
8	7	3	105767304	105884170	BIEC2_849774	BIEC2-808622	AGCAAAAG	0.136	0.0129	0.0765	0.782
8	7	3	105829484	105904688	BIEC2_808577	BIEC2_808625	GCAAAAGG	0.136	0.0129	0.0765	0.782
8	8	3	105830625	105947243	BIEC2_808579	BIEC2_808640	CAAAAGGA	0.137	0.0129	0.0765	0.782
8	8	3	105874361	105997843	BIEC2_808600	BIEC2_808645	AAAAGGAG	0.136	0.0129	0.0765	0.782
8	8	3	105875809	106074186	BIEC2_808608	BIEC2_849861	AAGGAGGA	0.136	0.0129	0.0765	0.782
8	8	3	106049666	106272331	BIEC2_808653	BIEC2_808695	AGAGAAAG	0.0292	-0.0271	0.077	0.782
9	7	3	105630163	105884170	BIEC2_849751	BIEC2-808622	GAGCAAAAG	0.136	0.0129	0.0765	0.782
9	8	3	105767304	105904688	BIEC2_849774	BIEC2_808625	AGCAAAAGG	0.136	0.0129	0.0765	0.782
9	8	3	105829484	105947243	BIEC2_808577	BIEC2_808640	GCAAAAGGA	0.137	0.0129	0.0765	0.782
9	9	3	105830625	105997843	BIEC2_808579	BIEC2_808645	CAAAAGGAG	0.136	0.0129	0.0765	0.782
9	10	3	105874361	106049666	BIEC2_808600	BIEC2_808653	AAAAGGAGG	0.136	0.0129	0.0765	0.782
9	9	3	106049666	106323816	BIEC2_808653	BIEC2_808703	GAAAAGGAA	0.139	0.0131	0.0769	0.782
3	4	3	105875809	105884170	BIEC2_808608	BIEC2-808622	GAA	0.0309	-0.0259	0.0756	0.783
3	4	3	105876397	105904688	BIEC2_808617	BIEC2_808625	AAG	0.0309	-0.0259	0.0756	0.783
4	5	3	104737609	104820735	BIEC2_808385	BIEC2_808411	AAAG	0.0822	0.0179	0.0762	0.783
4	5	3	105874840	105884170	BIEC2-808606	BIEC2-808622	GGAA	0.0309	-0.0259	0.0756	0.783
4	5	3	105875809	105904688	BIEC2_808608	BIEC2_808625	GAAG	0.0309	-0.0259	0.0756	0.783
5	5	3	105874361	105884170	BIEC2_808600	BIEC2-808622	GGGAA	0.0309	-0.0259	0.0756	0.783
5	6	3	105874840	105904688	BIEC2-808606	BIEC2_808625	GGAAG	0.0309	-0.0259	0.0756	0.783
6	6	3	105830625	105884170	BIEC2_808579	BIEC2-808622	AGGGAA	0.0309	-0.0259	0.0756	0.783
6	6	3	105874361	105904688	BIEC2_808600	BIEC2_808625	GGGAAG	0.0309	-0.0259	0.0756	0.783
7	7	3	105830625	105904688	BIEC2_808579	BIEC2_808625	AGGGAAG	0.0309	-0.0259	0.0756	0.783
7	7	3	105874361	105947243	BIEC2_808600	BIEC2_808640	GGGAAGG	0.0309	-0.0259	0.0756	0.783
8	8	3	105830625	105947243	BIEC2_808579	BIEC2_808640	AGGGAAGG	0.0309	-0.0259	0.0756	0.783
8	8	3	105874361	105997843	BIEC2_808600	BIEC2_808645	GGGAAGGG	0.0309	-0.0259	0.0756	0.783
9	9	3	105830625	105997843	BIEC2_808579	BIEC2_808645	AGGGAAGGG	0.0309	-0.0259	0.0756	0.783
8	10	3	105997843	106272092	BIEC2_808645	BIEC2_808694	GAGAGAAA	0.0291	-0.0268	0.0748	0.785
9	10	3	105997843	106272331	BIEC2_808645	BIEC2_808695	GAGAGAAAG	0.0291	-0.0268	0.0747	0.785
6	6	3	106049666	106272076	BIEC2_808653	BIEC2_808693	AGAGAA	0.029	-0.0263	0.0715	0.789
4	4	3	106049666	106192557	BIEC2_808653	BIEC2_808682	AGAG	0.0288	-0.0255	0.0667	0.796
5	5	3	106049666	106212324	BIEC2_808653	BIEC2_849888	AGAGA	0.0288	-0.0256	0.0671	0.796
7	8	3	105997843	106272076	BIEC2_808645	BIEC2_808693	GAGAGAA	0.0288	-0.0255	0.0668	0.796
3	4	3	106049666	106159781	BIEC2_808653	BIEC2_849875	AGA	0.0288	-0.0255	0.0665	0.797
2	3	3	105876397	105884170	BIEC2_808617	BIEC2-808622	AA	0.031	-0.0241	0.0654	0.798
8	10	3	105997843	106272092	BIEC2_808645	BIEC2_808694	GAAAAAAA	0.0939	0.0141	0.0652	0.799
9	10	3	105997843	106272331	BIEC2_808645	BIEC2_808695	GAAAAAAAG	0.0939	0.014	0.0651	0.799
2	3	3	106212324	106272076	BIEC2_849888	BIEC2_808693	AA	0.132	-0.0121	0.0636	0.801
3	4	3	106212324	106272092	BIEC2_849888	BIEC2_808694	AAA	0.132	-0.0121	0.0636	0.801
3	3	3	106272076	106272331	BIEC2_808693	BIEC2_808695	AAG	0.132	-0.0121	0.0636	0.801
4	4	3	106212324	106272331	BIEC2_849888	BIEC2_808695	AAAG	0.132	-0.0121	0.0636	0.801
6	7	3	105997843	106212324	BIEC2_808645	BIEC2_849888	GAGAGA	0.0286	-0.0248	0.0621	0.803
4	6	3	105997843	106159781	BIEC2_808645	BIEC2_849875	GAGA	0.0286	-0.0247	0.0615	0.804
5	6	3	105997843	106192557	BIEC2_808645	BIEC2_808682	GAGAG	0.0286	-0.0247	0.0618	0.804
5	5	3	105074484	105297394	BIEC2_808446	BIEC2_808489	CAAAA	0.139	0.0115	0.0582	0.809
6	6	3	105074484	105336590	BIEC2_808446	BIEC2_849694	CAAAAG	0.139	0.0116	0.0585	0.809
9	9	3	105904688	106272076	BIEC2_808625	BIEC2_808693	AGGAAAAAG	0.069	0.0157	0.0566	0.812
3	4	3	105876397	105904688	BIEC2_808617	BIEC2_808625	GGA	0.078	-0.0143	0.0538	0.817
4	5	3	105875809	105904688	BIEC2_808608	BIEC2_808625	AGGA	0.078	-0.0143	0.0537	0.817
5	6	3	105874840	105904688	BIEC2-808606	BIEC2_808625	AAGGA	0.078	-0.0143	0.0537	0.817
6	6	3	105874361	105904688	BIEC2_808600	BIEC2_808625	AAAGGA	0.078	-0.0143	0.0537	0.817
3	4	3	106192557	106272076	BIEC2_808682	BIEC2_808693	AAA	0.0963	0.0124	0.0517	0.82
4	5	3	106159781	106272076	BIEC2_849875	BIEC2_808693	AAAA	0.0963	0.0124	0.0517	0.82
4	5	3	106192557	106272092	BIEC2_808682	BIEC2_808694	AAAA	0.0963	0.0124	0.0517	0.82
5	5	3	106074186	106272076	BIEC2_849861	BIEC2_808693	AAAAA	0.0963	0.0124	0.0517	0.82
5	5	3	106192557	106272331	BIEC2_808682	BIEC2_808695	AAAAG	0.0963	0.0124	0.0517	0.82
8	9	3	104583040	104843407	BIEC2-808366	BIEC2_808417	GAAAGGGA	0.0762	0.0142	0.0518	0.82
8	8	3	105947243	106272076	BIEC2_808640	BIEC2_808693	GGAAAAAA	0.0963	0.0124	0.0517	0.82
9	9	3	105904688	106272076	BIEC2_808625	BIEC2_808693	GGGAAAAAA	0.0963	0.0124	0.0517	0.82
8	7	3	104941985	105297394	BIEC2_808426	BIEC2_808489	GCACAAAA	0.134	0.0106	0.0493	0.824
9	8	3	104941985	105336590	BIEC2_808426	BIEC2_849694	GCACAAAAG	0.134	0.0106	0.0493	0.824
8	6	3	105074484	105407955	BIEC2_808446	BIEC2_808516	CAAAAGAG	0.134	0.0105	0.0471	0.828
9	6	3	105074484	105525925	BIEC2_808446	BIEC2_808533	CAAAAGAGA	0.134	0.0105	0.0471	0.828
5	6	3	106159781	106272092	BIEC2_849875	BIEC2_808694	AAAAA	0.0948	0.0118	0.0464	0.829
6	6	3	106074186	106272092	BIEC2_849861	BIEC2_808694	AAAAAA	0.0948	0.0118	0.0464	0.829
6	6	3	106159781	106272331	BIEC2_849875	BIEC2_808695	AAAAAG	0.0948	0.0118	0.0465	0.829
7	6	3	106074186	106272331	BIEC2_849861	BIEC2_808695	AAAAAAG	0.0948	0.0118	0.0465	0.829
6	6	3	106049666	106272076	BIEC2_808653	BIEC2_808693	AAAAAA	0.0953	0.0117	0.046	0.83
7	8	3	106049666	106272092	BIEC2_808653	BIEC2_808694	AAAAAAA	0.0951	0.0114	0.0438	0.834
8	8	3	106049666	106272331	BIEC2_808653	BIEC2_808695	AAAAAAAG	0.0951	0.0114	0.0438	0.834
8	4	3	105336590	105829484	BIEC2_849694	BIEC2_808577	GAGAAGAG	0.145	0.0095	0.0418	0.838
9	8	3	105829484	105947243	BIEC2_808577	BIEC2_808640	GAAAAGGAG	0.0706	0.0131	0.0409	0.84
7	8	3	105997843	106272076	BIEC2_808645	BIEC2_808693	GAAAAAA	0.095	0.0106	0.0375	0.846
8	6	3	105363241	105830625	BIEC2_808500	BIEC2_808579	AGAAGAGC	0.139	0.00888	0.0358	0.85
4	5	3	105904688	106049666	BIEC2_808625	BIEC2_808653	AGGA	0.07	0.0123	0.0349	0.852
3	4	3	104821176	104843407	BIEC2_808412	BIEC2_808417	GAG	0.112	0.00933	0.0328	0.856
3	5	3	104821920	104892900	BIEC2-808415	BIEC2_849619	AGG	0.112	0.00933	0.0328	0.856
3	4	3	104843407	104941985	BIEC2_808417	BIEC2_808426	GGG	0.112	0.00933	0.0328	0.856
4	4	3	104820735	104843407	BIEC2_808411	BIEC2_808417	AGAG	0.112	0.00933	0.0328	0.856
4	6	3	104821176	104892900	BIEC2_808412	BIEC2_849619	GAGG	0.112	0.00933	0.0328	0.856
4	7	3	104821920	104941985	BIEC2-808415	BIEC2_808426	AGGG	0.112	0.00933	0.0328	0.856
5	5	3	104817679	104843407	BIEC2_808406	BIEC2_808417	AAGAG	0.112	0.00933	0.0328	0.856
5	6	3	104820735	104892900	BIEC2_808411	BIEC2_849619	AGAGG	0.112	0.00933	0.0328	0.856
5	8	3	104821176	104941985	BIEC2_808412	BIEC2_808426	GAGGG	0.112	0.00933	0.0328	0.856
6	7	3	104738024	104843407	BIEC2_808387	BIEC2_808417	GAAGAG	0.112	0.00933	0.0328	0.856
6	7	3	104817679	104892900	BIEC2_808406	BIEC2_849619	AAGAGG	0.112	0.00933	0.0328	0.856
6	8	3	104820735	104941985	BIEC2_808411	BIEC2_808426	AGAGGG	0.112	0.00933	0.0328	0.856
7	7	3	104737609	104843407	BIEC2_808385	BIEC2_808417	GGAAGAG	0.112	0.00933	0.0328	0.856
7	9	3	104738024	104892900	BIEC2_808387	BIEC2_849619	GAAGAGG	0.112	0.00933	0.0328	0.856
7	9	3	104817679	104941985	BIEC2_808406	BIEC2_808426	AAGAGGG	0.112	0.00933	0.0328	0.856
8	9	3	104737609	104892900	BIEC2_808385	BIEC2_849619	GGAAGAGG	0.112	0.00933	0.0328	0.856
8	10	3	104738024	104941985	BIEC2_808387	BIEC2_808426	GAAGAGGG	0.112	0.00933	0.0328	0.856
9	10	3	104737609	104941985	BIEC2_808385	BIEC2_808426	GGAAGAGGG	0.112	0.00933	0.0328	0.856
9	7	3	105363241	105874361	BIEC2_808500	BIEC2_808600	AGAAGAGCA	0.139	0.00826	0.031	0.86
8	8	3	106049666	106272331	BIEC2_808653	BIEC2_808695	AAAAAGAG	0.0876	0.0109	0.0306	0.861
9	9	3	104892900	105297394	BIEC2_849619	BIEC2_808489	AGCACAAAA	0.129	0.00841	0.0303	0.862
2	3	3	106272076	106272092	BIEC2_808693	BIEC2_808694	AA	0.133	-0.00829	0.03	0.863
8	8	3	105830625	105947243	BIEC2_808579	BIEC2_808640	AAAAGGAG	0.0704	-0.0111	0.0293	0.864
6	6	3	105046433	105297394	BIEC2_808442	BIEC2_808489	ACAAAA	0.138	0.00813	0.029	0.865
9	9	3	105830625	105997843	BIEC2_808579	BIEC2_808645	AAAAGGAGG	0.0701	-0.011	0.0285	0.866
3	4	3	105904688	105997843	BIEC2_808625	BIEC2_808645	AGG	0.0706	0.0108	0.0271	0.869
7	7	3	104986284	105297394	BIEC2_808432	BIEC2_808489	CACAAAA	0.139	0.00775	0.0269	0.87
8	8	3	104986284	105336590	BIEC2_808432	BIEC2_849694	CACAAAAG	0.139	0.00775	0.0269	0.87
9	8	3	104986284	105363241	BIEC2_808432	BIEC2_808500	CACAAAAGA	0.139	0.0075	0.0251	0.874
2	3	3	105904688	105947243	BIEC2_808625	BIEC2_808640	AG	0.0702	0.01	0.0232	0.879
7	7	3	104737609	104843407	BIEC2_808385	BIEC2_808417	AAAGGGA	0.079	0.00934	0.0231	0.879
9	5	3	105163077	105630163	BIEC2_808466	BIEC2_849751	AAAGAGAAG	0.136	0.00716	0.0225	0.881
6	7	3	104738024	104843407	BIEC2_808387	BIEC2_808417	AAGGGA	0.0792	0.00905	0.0219	0.883
7	5	3	105363241	105829484	BIEC2_808500	BIEC2_808577	AGAAGAG	0.143	0.00681	0.0212	0.884
7	7	3	105046433	105336590	BIEC2_808442	BIEC2_849694	ACAAAAG	0.133	0.00698	0.0209	0.885
8	7	3	105046433	105363241	BIEC2_808442	BIEC2_808500	ACAAAAGA	0.133	0.00698	0.0209	0.885
9	7	3	105046433	105407955	BIEC2_808442	BIEC2_808516	ACAAAAGAG	0.133	0.00698	0.0209	0.885
6	5	3	105363241	105767304	BIEC2_808500	BIEC2_849774	AGAAGA	0.143	0.00673	0.0207	0.886
8	8	3	105874840	106049666	BIEC2-808606	BIEC2_808653	AAAGGAGG	0.136	0.00641	0.0181	0.893
9	8	3	105874840	106074186	BIEC2-808606	BIEC2_849861	AAAGGAGGA	0.136	0.00641	0.0181	0.893
2	3	3	104821920	104843407	BIEC2-808415	BIEC2_808417	AG	0.112	0.00611	0.0139	0.906
9	10	3	104738024	104986284	BIEC2_808387	BIEC2_808432	AAGGGAGGC	0.0672	0.0076	0.013	0.909
9	10	3	104737609	104941985	BIEC2_808385	BIEC2_808426	AAAGGGAGG	0.0687	0.00542	0.00673	0.935
5	5	3	105336590	105547002	BIEC2_849694	BIEC2_808543	GAGAA	0.148	0.00365	0.00621	0.937
8	9	3	104737609	104892900	BIEC2_808385	BIEC2_849619	AAAGGGAG	0.0683	0.00454	0.00464	0.946
6	8	3	104821176	104986284	BIEC2_808412	BIEC2_808432	GAGGGC	0.109	-0.00308	0.00349	0.953
7	8	3	104820735	104986284	BIEC2_808411	BIEC2_808432	AGAGGGC	0.109	-0.00308	0.00349	0.953
7	10	3	104821176	105046433	BIEC2_808412	BIEC2_808442	GAGGGCG	0.109	-0.00308	0.00349	0.953
8	10	3	104820735	105046433	BIEC2_808411	BIEC2_808442	AGAGGGCG	0.109	-0.00308	0.00349	0.953
8	10	3	104821176	105074484	BIEC2_808412	BIEC2_808446	GAGGGCGC	0.109	-0.00308	0.00349	0.953
9	10	3	104738024	104986284	BIEC2_808387	BIEC2_808432	GAAGAGGGC	0.109	-0.00308	0.00349	0.953
9	11	3	104821176	105131873	BIEC2_808412	BIEC2_808456	GAGGGCGCA	0.109	-0.00308	0.00349	0.953
2	3	3	105219978	105297394	BIEC2_808473	BIEC2_808489	AG	0.831	-0.00252	0.00327	0.954
6	7	3	106192557	106323816	BIEC2_808682	BIEC2_808703	AAAAGC	0.0945	0.00299	0.00288	0.957
7	8	3	105875809	106049666	BIEC2_808608	BIEC2_808653	AGGAGGA	0.07	-0.00349	0.00287	0.957
8	9	3	104817679	104986284	BIEC2_808406	BIEC2_808432	AAGAGGGC	0.107	-0.00285	0.00297	0.957
8	8	3	105875809	106074186	BIEC2_808608	BIEC2_849861	AGGAGGAA	0.07	-0.00349	0.00287	0.957
9	11	3	104817679	105046433	BIEC2_808406	BIEC2_808442	AAGAGGGCG	0.107	-0.00285	0.00297	0.957
9	9	3	105875809	106159781	BIEC2_808608	BIEC2_849875	AGGAGGAAA	0.07	-0.00344	0.0028	0.958
5	6	3	105876397	105997843	BIEC2_808617	BIEC2_808645	GGAGG	0.0701	-0.00332	0.0026	0.959
6	7	3	105875809	105997843	BIEC2_808608	BIEC2_808645	AGGAGG	0.0701	-0.00337	0.00268	0.959
6	7	3	105876397	106049666	BIEC2_808617	BIEC2_808653	GGAGGA	0.0701	-0.00336	0.00267	0.959
7	7	3	105876397	106074186	BIEC2_808617	BIEC2_849861	GGAGGAA	0.0701	-0.00336	0.00267	0.959
8	8	3	105876397	106159781	BIEC2_808617	BIEC2_849875	GGAGGAAA	0.0701	-0.00331	0.00258	0.959
6	7	3	104843407	105074484	BIEC2_808417	BIEC2_808446	GGGCGC	0.109	-0.00258	0.00246	0.96
7	8	3	104843407	105131873	BIEC2_808417	BIEC2_808456	GGGCGCA	0.109	-0.00258	0.00246	0.96
9	8	3	105876397	106192557	BIEC2_808617	BIEC2_808682	GGAGGAAAA	0.0701	-0.00329	0.00256	0.96
7	8	3	105874840	105997843	BIEC2-808606	BIEC2_808645	AAGGAGG	0.0702	-0.0032	0.00242	0.961
8	9	3	104843407	105163077	BIEC2_808417	BIEC2_808466	GGGCGCAA	0.109	-0.00256	0.00242	0.961
8	7	3	105547002	105875809	BIEC2_808543	BIEC2_808608	AGAGAAAA	0.0698	0.00319	0.00241	0.961
9	9	3	104843407	105219978	BIEC2_808417	BIEC2_808473	GGGCGCAAA	0.109	-0.00256	0.00242	0.961
9	8	3	105547002	105876397	BIEC2_808543	BIEC2_808617	AGAGAAAAG	0.0698	0.00319	0.00241	0.961
2	3	3	104843407	104892900	BIEC2_808417	BIEC2_849619	GG	0.112	0.00245	0.00226	0.962
9	7	3	105525925	105875809	BIEC2_808533	BIEC2_808608	AAGAGAAAA	0.0699	0.00289	0.00197	0.965
5	6	3	105875809	105947243	BIEC2_808608	BIEC2_808640	AGGAG	0.0705	-0.00274	0.00178	0.966
6	7	3	105874840	105947243	BIEC2-808606	BIEC2_808640	AAGGAG	0.0705	-0.00277	0.00183	0.966
7	10	3	104821920	105074484	BIEC2-808415	BIEC2_808446	AGGGCGC	0.109	-0.00221	0.00181	0.966
4	5	3	105876397	105947243	BIEC2_808617	BIEC2_808640	GGAG	0.0705	-0.0027	0.00174	0.967
8	7	3	105829484	105904688	BIEC2_808577	BIEC2_808625	GAAAAGGA	0.0696	0.00269	0.0017	0.967
9	8	3	105767304	105904688	BIEC2_849774	BIEC2_808625	AGAAAAGGA	0.0696	0.00266	0.00167	0.967
8	11	3	104821920	105131873	BIEC2-808415	BIEC2_808456	AGGGCGCA	0.109	-0.00211	0.00164	0.968
9	10	3	104820735	105074484	BIEC2_808411	BIEC2_808446	AGAGGGCGC	0.109	-0.00208	0.0016	0.968
9	11	3	104821920	105163077	BIEC2-808415	BIEC2_808466	AGGGCGCAA	0.109	-0.00211	0.00165	0.968
7	6	3	106192557	106352284	BIEC2_808682	BIEC2_808722	AAAAGCG	0.0943	0.00169	0.000922	0.976
8	8	3	105904688	106212324	BIEC2_808625	BIEC2_849888	AGGAAAAA	0.069	0.00183	0.000754	0.978
6	10	3	104821920	105046433	BIEC2-808415	BIEC2_808442	AGGGCG	0.11	0.00129	0.000608	0.98
8	10	3	106159781	106352284	BIEC2_849875	BIEC2_808722	AAAAAGCG	0.0945	0.00129	0.000543	0.981
9	8	3	105884170	106212324	BIEC2-808622	BIEC2_849888	GAGGAAAAA	0.069	0.00156	0.000549	0.981
9	9	3	106049666	106323816	BIEC2_808653	BIEC2_808703	AAAAAAAGC	0.0945	0.00133	0.000573	0.981
8	7	3	106192557	106374194	BIEC2_808682	BIEC2_849930	AAAAGCGA	0.0945	0.00123	0.000495	0.982
9	10	3	106074186	106352284	BIEC2_849861	BIEC2_808722	AAAAAAGCG	0.0945	0.00126	0.00052	0.982
9	10	3	106159781	106374194	BIEC2_849875	BIEC2_849930	AAAAAGCGA	0.0945	0.00123	0.000495	0.982
9	8	3	106192557	106517004	BIEC2_808682	BIEC2_849954	AAAAGCGAA	0.0945	0.00123	0.000495	0.982
7	7	3	105874361	105947243	BIEC2_808600	BIEC2_808640	AAAGGAG	0.0716	-0.00127	0.000389	0.984
8	8	3	105874361	105997843	BIEC2_808600	BIEC2_808645	AAAGGAGG	0.0716	-0.00127	0.000389	0.984
6	5	3	105336590	105630163	BIEC2_849694	BIEC2_849751	GAGAAG	0.147	0.000731	0.000248	0.987
8	10	3	104738024	104941985	BIEC2_808387	BIEC2_808426	AAGGGAGG	0.0681	0.00105	0.000251	0.987
4	5	3	105884170	105997843	BIEC2-808622	BIEC2_808645	GAGG	0.0696	-0.000836	0.000161	0.99
5	6	3	105884170	106049666	BIEC2-808622	BIEC2_808653	GAGGA	0.069	0.000773	0.000135	0.991
5	6	3	105904688	106074186	BIEC2_808625	BIEC2_849861	AGGAA	0.069	0.00079	0.000141	0.991
6	6	3	105884170	106074186	BIEC2-808622	BIEC2_849861	GAGGAA	0.069	0.00079	0.000141	0.991
7	7	3	105904688	106192557	BIEC2_808625	BIEC2_808682	AGGAAAA	0.0691	0.000784	0.000139	0.991
6	7	3	105904688	106159781	BIEC2_808625	BIEC2_849875	AGGAAA	0.069	0.000691	0.000108	0.992
7	7	3	105884170	106159781	BIEC2-808622	BIEC2_849875	GAGGAAA	0.0691	0.000623	8.8e-05	0.993
8	7	3	105884170	106192557	BIEC2-808622	BIEC2_808682	GAGGAAAA	0.0691	0.000576	7.54e-05	0.993
9	11	3	104821920	105163077	BIEC2-808415	BIEC2_808466	GAGGCGCAA	0.069	-0.000508	5.9e-05	0.994
7	9	3	104738024	104892900	BIEC2_808387	BIEC2_849619	AAGGGAG	0.0679	0.000442	4.35e-05	0.995
5	8	3	104821920	104986284	BIEC2-808415	BIEC2_808432	AGGGC	0.109	0.000199	1.45e-05	0.997
5	7	3	104843407	105046433	BIEC2_808417	BIEC2_808442	GGGCG	0.109	0.000215	1.69e-05	0.997
4	5	3	104843407	104986284	BIEC2_808417	BIEC2_808432	GGGC	0.108	0.000107	4.15e-06	0.998
3	4	3	105884170	105947243	BIEC2-808622	BIEC2_808640	GAG	0.0691	-8.81e-05	1.76e-06	0.999
